# Supplementary material for: 6,9-Dimeth­oxy-3,4-dihydro-1H-1,4-oxazino[4,3-a]indol-1-one
Source: Acta Crystallogr Sect E Struct Rep Online. 2011 Jan 12;67(Pt 2):o318. doi: 10.1107/S1600536811000249 (PMC3051655; doi:10.1107/S1600536811000249)
Supplement: Supplementary file 1 [file e-67-0o318-sup1.cif]

##############################################################################
###                                                                        ###
###        Electronic paper (Acta Crystallographica Section E)             ###
###                                                                        ###
##############################################################################
#                                                                            #
# This CIF contains the data in a paper accepted for publication in Acta     #
# Crystallographica Section E. It conforms to the requirements of Notes      #
# for Authors for Section E, and has been peer reviewed under the auspices   #
# of the IUCr Commission on Journals.                                        #
#                                                                            #
# Full details of the Crystallographic Information File format               #
# are given in the paper "The Crystallographic Information File (CIF):       #
# a New Standard Archive File for Crystallography" by S. R. Hall, F. H.      #
# Allen and I. D. Brown [Acta Cryst. (1991), A47, 655-685].                  #
#                                                                            #
# The current version of the core CIF dictionary is obtainable from          #
# ftp://ftp.iucr.org/pub/cif_core.dic. The current version number is 2.4.    #
#                                                                            #
# Software is freely available for graphical display of the structure(s) in  #
# this CIF.  For information consult the CIF home page http://www.iucr.org/  #
# cif/home.html                                                              #
#                                                                            #
# This file may be used for bona fide research purposes within the           #
# scientific community so long as proper attribution is given to the journal # 
# article from which it was obtained.                                        #
#                                                                            #
##############################################################################
                                             
data_I
_audit_creation_method     SHELXL-97
_chemical_name_systematic
;
6,9-Dimethoxy-3,4-dihydro-1<i>H</i>-1,4-oxazino[4,3-<i>a</i>]indol-1-one
;
_chemical_name_common     ?
_chemical_formula_moiety     'C13 H13 N O4'
_chemical_formula_sum     'C13 H13 N O4'
_chemical_formula_iupac     'C13 H13 N O4'
_chemical_formula_weight     247.24
_chemical_melting_point_gt     419.0
_chemical_melting_point_lt     419.5
_symmetry_cell_setting     monoclinic
_symmetry_space_group_name_H-M     'P 21/c'
_space_group_name_Hall     '-P 2ybc'
loop_
    _symmetry_equiv_pos_as_xyz
    'x, y, z'
    '-x, y+1/2, -z+1/2'
    '-x, -y, -z'
    'x, -y-1/2, z-1/2'
_cell_length_a     8.414(2)
_cell_length_b     6.9722(19)
_cell_length_c     19.331(5)
_cell_angle_alpha     90.00
_cell_angle_beta     101.276(4)
_cell_angle_gamma     90.00
_cell_volume     1112.1(5)
_cell_formula_units_Z     4
_cell_measurement_reflns_used     1832
_cell_measurement_theta_min     2.47
_cell_measurement_theta_max     27.51
_cell_measurement_temperature     100(2)
_exptl_crystal_description     prism
_exptl_crystal_colour     colourless
_exptl_crystal_size_max     0.72
_exptl_crystal_size_mid     0.27
_exptl_crystal_size_min     0.26
_exptl_crystal_density_diffrn     1.477
_exptl_crystal_density_meas     ?
_exptl_crystal_density_method     'not measured'
_exptl_crystal_F_000     520
_exptl_absorpt_coefficient_mu     0.110
_exptl_absorpt_correction_type     multi-scan
_exptl_absorpt_process_details     '(SADABS; Bruker, 2001)'
_exptl_absorpt_correction_T_min     0.9247
_exptl_absorpt_correction_T_max     0.9718
_exptl_special_details
;
6,9-Dimethoxy-3,4-dihydro-1<i>H</i>-[1,4]oxazino[4,3-<i>a</i>]indol-1-one
(<b>2</b>) IR (NaCl, cm^-1^): 1730 (CO). ^1^H RMN (CDCl~3~, 200 MHz) d 3.89
(s, 6H, 3xOCH~3~); 4.63--4.76 (m, 4H, 2xCH~2~); 6.34 (d, 1H, <i>J</i> =8.3 Hz,
H-6); 6.61 (d, 1H, <i>J</i> =8.3 Hz, H7); 7.50 (s, 1H, H9). ^13^C RMN
(CDCl~3~, 50 MHz) d 42.8 (CH~2~); 55.6 (OCH~3~); 55.7 (OCH~3~); 66.9 (CH~2~);
99.1 (C9); 105.5 (C6); 108.5 (C7); 120.3 (C8a); 123.0 (C9a); 128.1 (C5a);
142.1 (C5); 148.7 (C8); 159.7 (CO). MS (CI) <i>m</i>/<i>z</i> 248.1
[(<i>M</i>+1)^+^, 100].
;
_diffrn_ambient_temperature     100(2)
_diffrn_radiation_type     MoK\a
_diffrn_radiation_wavelength     0.71073
_diffrn_radiation_source     'fine-focus sealed tube'
_diffrn_radiation_monochromator     graphite
_diffrn_measurement_device_type     'Bruker APEXII CCD'
_diffrn_measurement_method     '\f and \w'
_diffrn_detector_area_resol_mean     ?
_diffrn_reflns_number     10088
_diffrn_reflns_av_R_equivalents     0.0298
_diffrn_reflns_av_sigmaI/netI     0.0239
_diffrn_reflns_theta_min     2.15
_diffrn_reflns_theta_max     26.37
_diffrn_reflns_theta_full     26.37
_diffrn_measured_fraction_theta_max     0.999
_diffrn_measured_fraction_theta_full     0.999
_diffrn_reflns_limit_h_min     -10
_diffrn_reflns_limit_h_max     10
_diffrn_reflns_limit_k_min     0
_diffrn_reflns_limit_k_max     8
_diffrn_reflns_limit_l_min     0
_diffrn_reflns_limit_l_max     24
_diffrn_standards_number     ?
_diffrn_standards_interval_count     ?
_diffrn_standards_interval_time     ?
_diffrn_standards_decay_%     ?
_refine_special_details
;
Refinement of <i>F</i>^2^ against ALL reflections. The weighted <i>R</i>-factor
<i>wR</i> and goodness of fit <i>S</i> are based on <i>F</i>^2^, conventional
<i>R</i>-factors <i>R</i> are based on <i>F</i>, with <i>F</i> set to zero for
negative <i>F</i>^2^. The threshold expression of <i>F</i>^2^ >
\s(<i>F</i>^2^) is used only for calculating <i>R</i>-factors(gt) <i>etc</i>.
and is not relevant to the choice of reflections for refinement.
<i>R</i>-factors based on <i>F</i>^2^ are statistically about twice as large
as those based on <i>F</i>, and <i>R</i>- factors based on ALL data will be
even larger.
;
_reflns_number_total     2277
_reflns_number_gt     1922
_reflns_threshold_expression     I>2\s(I)
_refine_ls_structure_factor_coef     Fsqd
_refine_ls_matrix_type     full
_refine_ls_R_factor_all     0.0475
_refine_ls_R_factor_gt     0.0383
_refine_ls_wR_factor_gt     0.0954
_refine_ls_wR_factor_ref     0.1015
_refine_ls_goodness_of_fit_ref     1.060
_refine_ls_restrained_S_all     1.060
_refine_ls_number_reflns     2277
_refine_ls_number_parameters     165
_refine_ls_number_restraints     0
_refine_ls_hydrogen_treatment     constr
_refine_ls_weighting_scheme     calc
_refine_ls_weighting_details
         'calc w=1/[\s^2^(Fo^2^)+(0.0537P)^2^+0.3721P] where P=(Fo^2^+2Fc^2^)/3'
_atom_sites_solution_hydrogens     geom
_atom_sites_solution_primary     direct
_atom_sites_solution_secondary     difmap
_refine_ls_shift/su_max     0.001
_refine_ls_shift/su_mean     0.000
_refine_diff_density_max     0.320
_refine_diff_density_min     -0.234
_refine_ls_extinction_method     none
_refine_ls_extinction_coef     ?
loop_
    _atom_type_symbol
    _atom_type_description
    _atom_type_scat_dispersion_real
    _atom_type_scat_dispersion_imag
    _atom_type_scat_source
    'C' 'C' 0.0033 0.0016
                         'International Tables Vol C Tables 4.2.6.8 and 6.1.1.4'
    'H' 'H' 0.0000 0.0000
                         'International Tables Vol C Tables 4.2.6.8 and 6.1.1.4'
    'N' 'N' 0.0061 0.0033
                         'International Tables Vol C Tables 4.2.6.8 and 6.1.1.4'
    'O' 'O' 0.0106 0.0060
                         'International Tables Vol C Tables 4.2.6.8 and 6.1.1.4'
_computing_data_collection     'APEX2 (Bruker, 2007)'
_computing_cell_refinement     'SAINT (Bruker, 2007)'
_computing_data_reduction     'SAINT (Bruker, 2007)'
_computing_structure_solution     'SIR97 (Altomare <i>et al.</i>, 1999)'
_computing_structure_refinement     'SHELXL97 (Sheldrick, 2008)'
_computing_molecular_graphics     'ORTEP-3 for Windows (Farrugia, 1997)'
_computing_publication_material     'WinGX (Farrugia, 1999)'
loop_
    _atom_site_type_symbol
    _atom_site_label
    _atom_site_fract_x
    _atom_site_fract_y
    _atom_site_fract_z
    _atom_site_U_iso_or_equiv
    _atom_site_adp_type
    _atom_site_calc_flag
    _atom_site_refinement_flags
    _atom_site_occupancy
    _atom_site_disorder_assembly
    _atom_site_disorder_group
    N N1 0.79680(13) 0.12018(17) 0.99864(6) 0.0178(3) Uani d . 1 . .
    C C2 0.86881(15) 0.3060(2) 1.02003(7) 0.0199(3) Uani d . 1 . .
    H H2A 0.8631 0.3907 0.9785 0.024 Uiso calc R 1 . .
    H H2B 0.9839 0.2908 1.0432 0.024 Uiso calc R 1 . .
    C C3 0.77300(16) 0.3898(2) 1.07063(7) 0.0212(3) Uani d . 1 . .
    H H3A 0.8196 0.5157 1.0874 0.025 Uiso calc R 1 . .
    H H3B 0.6598 0.4110 1.0458 0.025 Uiso calc R 1 . .
    O O4 0.77361(12) 0.26469(14) 1.13077(5) 0.0230(2) Uani d . 1 . .
    O O5 0.69846(12) -0.01995(15) 1.16341(5) 0.0258(3) Uani d . 1 . .
    C C5 0.72921(15) 0.0798(2) 1.11666(7) 0.0197(3) Uani d . 1 . .
    C C6 0.72754(15) 0.0118(2) 1.04487(7) 0.0183(3) Uani d . 1 . .
    C C7 0.66807(15) -0.1555(2) 1.01289(7) 0.0182(3) Uani d . 1 . .
    H H7 0.6138 -0.2542 1.0330 0.022 Uiso calc R 1 . .
    C C8 0.70291(15) -0.1534(2) 0.94399(7) 0.0179(3) Uani d . 1 . .
    C C9 0.67102(15) -0.2832(2) 0.88665(7) 0.0192(3) Uani d . 1 . .
    C C10 0.72240(16) -0.2367(2) 0.82573(7) 0.0221(3) Uani d . 1 . .
    H H10 0.7025 -0.3227 0.7869 0.026 Uiso calc R 1 . .
    C C11 0.80488(16) -0.0619(2) 0.81999(8) 0.0225(3) Uani d . 1 . .
    H H11 0.8394 -0.0340 0.7771 0.027 Uiso calc R 1 . .
    C C12 0.83662(15) 0.0683(2) 0.87398(7) 0.0195(3) Uani d . 1 . .
    C C13 0.78441(15) 0.0205(2) 0.93686(7) 0.0176(3) Uani d . 1 . .
    O O14 0.59004(11) -0.44721(14) 0.89811(5) 0.0225(2) Uani d . 1 . .
    C C15 0.52860(17) -0.5606(2) 0.83664(8) 0.0259(3) Uani d . 1 . .
    H H15A 0.4598 -0.4806 0.8012 0.039 Uiso calc R 1 . .
    H H15B 0.4647 -0.6675 0.8496 0.039 Uiso calc R 1 . .
    H H15C 0.6194 -0.6109 0.8172 0.039 Uiso calc R 1 . .
    O O16 0.91115(11) 0.24306(15) 0.87236(5) 0.0228(3) Uani d . 1 . .
    C C17 0.94995(18) 0.2967(2) 0.80615(7) 0.0256(3) Uani d . 1 . .
    H H17A 1.0370 0.2142 0.7961 0.038 Uiso calc R 1 . .
    H H17B 0.9856 0.4307 0.8083 0.038 Uiso calc R 1 . .
    H H17C 0.8538 0.2819 0.7687 0.038 Uiso calc R 1 . .
loop_
    _atom_site_aniso_label
    _atom_site_aniso_U_11
    _atom_site_aniso_U_22
    _atom_site_aniso_U_33
    _atom_site_aniso_U_12
    _atom_site_aniso_U_13
    _atom_site_aniso_U_23
    N1 0.0153(5) 0.0198(6) 0.0184(6) -0.0006(4) 0.0035(4) 0.0009(4)
    C2 0.0163(6) 0.0198(7) 0.0227(7) -0.0024(5) 0.0019(5) 0.0000(6)
    C3 0.0218(7) 0.0199(7) 0.0212(7) 0.0007(5) 0.0023(5) 0.0006(6)
    O4 0.0275(5) 0.0220(5) 0.0192(5) -0.0008(4) 0.0039(4) -0.0007(4)
    O5 0.0297(5) 0.0293(6) 0.0185(5) -0.0027(4) 0.0049(4) 0.0024(4)
    C5 0.0145(6) 0.0228(7) 0.0208(7) 0.0019(5) 0.0010(5) 0.0003(6)
    C6 0.0143(6) 0.0220(7) 0.0185(7) 0.0032(5) 0.0031(5) 0.0034(5)
    C7 0.0137(6) 0.0200(7) 0.0204(7) 0.0020(5) 0.0023(5) 0.0024(5)
    C8 0.0115(6) 0.0215(7) 0.0201(7) 0.0035(5) 0.0013(5) 0.0014(5)
    C9 0.0127(6) 0.0209(7) 0.0235(7) 0.0018(5) 0.0020(5) -0.0010(6)
    C10 0.0175(7) 0.0271(8) 0.0214(7) 0.0021(6) 0.0032(5) -0.0051(6)
    C11 0.0180(6) 0.0299(8) 0.0206(7) 0.0029(6) 0.0062(5) 0.0010(6)
    C12 0.0134(6) 0.0241(7) 0.0213(7) 0.0013(5) 0.0040(5) 0.0024(6)
    C13 0.0127(6) 0.0214(7) 0.0180(7) 0.0028(5) 0.0013(5) 0.0002(5)
    O14 0.0210(5) 0.0230(5) 0.0232(5) -0.0037(4) 0.0040(4) -0.0039(4)
    C15 0.0229(7) 0.0273(8) 0.0273(8) -0.0038(6) 0.0044(6) -0.0083(6)
    O16 0.0222(5) 0.0270(6) 0.0200(5) -0.0043(4) 0.0063(4) 0.0019(4)
    C17 0.0237(7) 0.0331(9) 0.0212(7) -0.0012(6) 0.0076(6) 0.0053(6)
_geom_special_details
;
All e.s.d.'s (except the e.s.d. in the dihedral angle between two l.s. planes)
are estimated using the full covariance matrix. The cell e.s.d.'s are taken
into account individually in the estimation of e.s.d.'s in distances, angles
and torsion angles; correlations between e.s.d.'s in cell parameters are only
used when they are defined by crystal symmetry. An approximate (isotropic)
treatment of cell e.s.d.'s is used for estimating e.s.d.'s involving l.s.
planes.
;
loop_
    _geom_bond_atom_site_label_1
    _geom_bond_atom_site_label_2
    _geom_bond_site_symmetry_2
    _geom_bond_distance
    _geom_bond_publ_flag
    N1 C13 . 1.3678(17) ?
    N1 C6 . 1.3830(17) ?
    N1 C2 . 1.4557(18) ?
    C2 C3 . 1.5019(19) ?
    C2 H2A . 0.9900 ?
    C2 H2B . 0.9900 ?
    C3 O4 . 1.4525(17) ?
    C3 H3A . 0.9900 ?
    C3 H3B . 0.9900 ?
    O4 C5 . 1.3552(18) ?
    O5 C5 . 1.2077(17) ?
    C5 C6 . 1.4638(19) ?
    C6 C7 . 1.368(2) ?
    C7 C8 . 1.4188(19) ?
    C7 H7 . 0.9500 ?
    C8 C13 . 1.413(2) ?
    C8 C9 . 1.4156(19) ?
    C9 C10 . 1.370(2) ?
    C9 O14 . 1.3712(17) ?
    C10 C11 . 1.418(2) ?
    C10 H10 . 0.9500 ?
    C11 C12 . 1.369(2) ?
    C11 H11 . 0.9500 ?
    C12 O16 . 1.3736(18) ?
    C12 C13 . 1.4108(19) ?
    O14 C15 . 1.4365(17) ?
    C15 H15A . 0.9800 ?
    C15 H15B . 0.9800 ?
    C15 H15C . 0.9800 ?
    O16 C17 . 1.4310(17) ?
    C17 H17A . 0.9800 ?
    C17 H17B . 0.9800 ?
    C17 H17C . 0.9800 ?
loop_
    _geom_angle_atom_site_label_1
    _geom_angle_atom_site_label_2
    _geom_angle_atom_site_label_3
    _geom_angle_site_symmetry_1
    _geom_angle_site_symmetry_3
    _geom_angle
    _geom_angle_publ_flag
    C13 N1 C6 . . 108.48(12) ?
    C13 N1 C2 . . 131.04(12) ?
    C6 N1 C2 . . 120.48(12) ?
    N1 C2 C3 . . 106.52(11) ?
    N1 C2 H2A . . 110.4 ?
    C3 C2 H2A . . 110.4 ?
    N1 C2 H2B . . 110.4 ?
    C3 C2 H2B . . 110.4 ?
    H2A C2 H2B . . 108.6 ?
    O4 C3 C2 . . 111.70(11) ?
    O4 C3 H3A . . 109.3 ?
    C2 C3 H3A . . 109.3 ?
    O4 C3 H3B . . 109.3 ?
    C2 C3 H3B . . 109.3 ?
    H3A C3 H3B . . 107.9 ?
    C5 O4 C3 . . 116.89(11) ?
    O5 C5 O4 . . 119.21(13) ?
    O5 C5 C6 . . 124.02(14) ?
    O4 C5 C6 . . 116.73(12) ?
    C7 C6 N1 . . 109.68(12) ?
    C7 C6 C5 . . 129.72(13) ?
    N1 C6 C5 . . 120.58(13) ?
    C6 C7 C8 . . 106.91(12) ?
    C6 C7 H7 . . 126.5 ?
    C8 C7 H7 . . 126.5 ?
    C13 C8 C9 . . 119.58(13) ?
    C13 C8 C7 . . 107.08(12) ?
    C9 C8 C7 . . 133.33(13) ?
    C10 C9 O14 . . 125.89(13) ?
    C10 C9 C8 . . 118.59(13) ?
    O14 C9 C8 . . 115.52(12) ?
    C9 C10 C11 . . 120.80(13) ?
    C9 C10 H10 . . 119.6 ?
    C11 C10 H10 . . 119.6 ?
    C12 C11 C10 . . 122.39(13) ?
    C12 C11 H11 . . 118.8 ?
    C10 C11 H11 . . 118.8 ?
    C11 C12 O16 . . 126.33(13) ?
    C11 C12 C13 . . 116.95(13) ?
    O16 C12 C13 . . 116.70(12) ?
    N1 C13 C12 . . 130.47(13) ?
    N1 C13 C8 . . 107.84(12) ?
    C12 C13 C8 . . 121.69(12) ?
    C9 O14 C15 . . 115.79(11) ?
    O14 C15 H15A . . 109.5 ?
    O14 C15 H15B . . 109.5 ?
    H15A C15 H15B . . 109.5 ?
    O14 C15 H15C . . 109.5 ?
    H15A C15 H15C . . 109.5 ?
    H15B C15 H15C . . 109.5 ?
    C12 O16 C17 . . 115.93(11) ?
    O16 C17 H17A . . 109.5 ?
    O16 C17 H17B . . 109.5 ?
    H17A C17 H17B . . 109.5 ?
    O16 C17 H17C . . 109.5 ?
    H17A C17 H17C . . 109.5 ?
    H17B C17 H17C . . 109.5 ?
loop_
    _geom_torsion_atom_site_label_1
    _geom_torsion_atom_site_label_2
    _geom_torsion_atom_site_label_3
    _geom_torsion_atom_site_label_4
    _geom_torsion_site_symmetry_1
    _geom_torsion_site_symmetry_2
    _geom_torsion_site_symmetry_3
    _geom_torsion_site_symmetry_4
    _geom_torsion
    _geom_torsion_publ_flag
    C13 N1 C2 C3 . . . . 149.07(13) ?
    C6 N1 C2 C3 . . . . -32.03(15) ?
    N1 C2 C3 O4 . . . . 57.70(13) ?
    C2 C3 O4 C5 . . . . -52.35(15) ?
    C3 O4 C5 O5 . . . . -166.24(12) ?
    C3 O4 C5 C6 . . . . 15.92(16) ?
    C13 N1 C6 C7 . . . . -1.05(15) ?
    C2 N1 C6 C7 . . . . 179.83(11) ?
    C13 N1 C6 C5 . . . . 177.50(11) ?
    C2 N1 C6 C5 . . . . -1.62(18) ?
    O5 C5 C6 C7 . . . . 12.2(2) ?
    O4 C5 C6 C7 . . . . -170.05(13) ?
    O5 C5 C6 N1 . . . . -166.01(12) ?
    O4 C5 C6 N1 . . . . 11.72(18) ?
    N1 C6 C7 C8 . . . . 0.66(14) ?
    C5 C6 C7 C8 . . . . -177.72(12) ?
    C6 C7 C8 C13 . . . . -0.04(14) ?
    C6 C7 C8 C9 . . . . -179.33(13) ?
    C13 C8 C9 C10 . . . . 0.77(18) ?
    C7 C8 C9 C10 . . . . 179.98(13) ?
    C13 C8 C9 O14 . . . . -179.38(11) ?
    C7 C8 C9 O14 . . . . -0.2(2) ?
    O14 C9 C10 C11 . . . . 179.79(12) ?
    C8 C9 C10 C11 . . . . -0.4(2) ?
    C9 C10 C11 C12 . . . . -0.3(2) ?
    C10 C11 C12 O16 . . . . -177.91(12) ?
    C10 C11 C12 C13 . . . . 0.5(2) ?
    C6 N1 C13 C12 . . . . -179.71(13) ?
    C2 N1 C13 C12 . . . . -0.7(2) ?
    C6 N1 C13 C8 . . . . 1.00(14) ?
    C2 N1 C13 C8 . . . . 180.00(12) ?
    C11 C12 C13 N1 . . . . -179.28(13) ?
    O16 C12 C13 N1 . . . . -0.7(2) ?
    C11 C12 C13 C8 . . . . -0.07(19) ?
    O16 C12 C13 C8 . . . . 178.48(11) ?
    C9 C8 C13 N1 . . . . 178.81(11) ?
    C7 C8 C13 N1 . . . . -0.59(14) ?
    C9 C8 C13 C12 . . . . -0.56(19) ?
    C7 C8 C13 C12 . . . . -179.96(12) ?
    C10 C9 O14 C15 . . . . -12.25(19) ?
    C8 C9 O14 C15 . . . . 167.92(12) ?
    C11 C12 O16 C17 . . . . 3.90(19) ?
    C13 C12 O16 C17 . . . . -174.50(11) ?
loop_
    _geom_hbond_atom_site_label_D
    _geom_hbond_atom_site_label_H
    _geom_hbond_atom_site_label_A
    _geom_hbond_site_symmetry_A
    _geom_hbond_distance_DH
    _geom_hbond_distance_HA
    _geom_hbond_distance_DA
    _geom_hbond_angle_DHA
    _geom_hbond_publ_flag
    C2 H2a O16 1 0.99 2.40 2.9776(18) 117 yes
    C3 H3B O14 3_657 0.99 2.56 3.2524(19) 127(4) yes
    C15 H15B O5 3_647 0.98 2.56 3.493(2) 159(4) yes
    C17 H17A O5 3_757 0.98 2.59 3.484(2) 151(4) yes
data_global
_journal_date_recd_electronic     2010-12-20
_journal_date_accepted     2011-01-04
_journal_name_full     'Acta Crystallographica, Section E'
_journal_year     2011
_journal_volume     67
_journal_issue      2
_journal_page_first     o318
_journal_page_last     o318
_journal_paper_category     QO
_journal_coeditor_code     SJ5085
_publ_contact_author_name     'Salas, Cristian O.'
_publ_contact_author_address
;
Departamento de Qu\'imica Org\'anica
Facultad de Qu\'imica
Pontificia Universidad Cat\'olica de Chile
702843 Santiago de Chile
Chile
;
_publ_contact_author_email     cosalas@puc.cl
_publ_contact_author_fax     '+56 2 6864744'
_publ_contact_author_phone     '+56 2 6864426'
_publ_section_title
;
6,9-Dimethoxy-3,4-dihydro-1<i>H</i>-1,4-oxazino[4,3-<i>a</i>]indol-1-one
;
loop_
    _publ_author_name
    _publ_author_address
    'Salas, Cristian O.'
;
Departamento de Qu\'imica Org\'anica
Facultad de Qu\'imica
Pontificia Universidad Cat\'olica de Chile
702843 Santiago de Chile
Chile
;
    'Tapia, Ricardo A.'
;
Departamento de Qu\'imica Org\'anica
Facultad de Qu\'imica
Pontificia Universidad Cat\'olica de Chile
702843 Santiago de Chile
Chile
;
    'Prieto, Yolanda'
;
Departamento de Qu\'imica Org\'anica
Facultad de Qu\'imica
Pontificia Universidad Cat\'olica de Chile
702843 Santiago de Chile
Chile
;
