# Supplementary material for: 6,9-Dimeth­oxy-3,4-dihydro-1H-1,4-oxazino[4,3-a]indol-1-one
Source: Acta Crystallogr Sect E Struct Rep Online. 2011 Jan 12;67(Pt 2):o318. doi: 10.1107/S1600536811000249 (PMC3051655; doi:10.1107/S1600536811000249)
Supplement: Supplementary file 2 [file e-67-0o318-Isup2.hkl]

#
# h,k,l, Fc-squared, Fo-squared, sigma(Fo-squared) and status flag
#
data_I
_shelx_title ' re02css1n in P 1 21/c 1'
_shelx_refln_list_code          4
_shelx_F_calc_maximum      153.14
_exptl_crystal_F_000       520.00
_reflns_d_resolution_high  0.8001
 
loop_
 _symmetry_equiv_pos_as_xyz
 'x, y, z'
 '-x, y+1/2, -z+1/2'
 '-x, -y, -z'
 'x, -y-1/2, z-1/2'
 
_cell_length_a     8.4138
_cell_length_b     6.9722
_cell_length_c    19.3312
_cell_angle_alpha  90.000
_cell_angle_beta  101.276
_cell_angle_gamma  90.000
 
_shelx_F_squared_multiplier     1.000
 
loop_
 _refln_index_h
 _refln_index_k
 _refln_index_l
 _refln_F_squared_calc
 _refln_F_squared_meas
 _refln_F_squared_sigma
 _refln_observed_status
   1   0   0       91.18       77.48      2.41 o
   2   0   0    23450.89    25928.99    414.21 o
   3   0   0        4.54        2.68      0.80 o
   4   0   0     1251.18     1476.13     25.47 o
   5   0   0      131.52      132.17      4.02 o
   6   0   0       71.45       67.56      3.49 o
   7   0   0        0.17        1.88      1.88 o
   8   0   0      311.35      326.27      8.85 o
   9   0   0        2.30        0.27      2.68 o
  10   0   0      131.40      130.03      6.70 o
   1   1   0      996.71      880.69     10.46 o
   2   1   0    14719.15    15787.53    183.11 o
   3   1   0      327.97      375.06      5.09 o
   4   1   0     1024.29     1240.74     15.28 o
   5   1   0      692.43      738.87      9.92 o
   6   1   0      438.94      503.21      7.51 o
   7   1   0      283.06      290.61      5.36 o
   8   1   0      167.88      178.01      4.29 o
   9   1   0      104.70      101.88      4.02 o
  10   1   0        0.13        2.95      2.95 o
   0   2   0       12.45       12.87      0.80 o
   1   2   0     3232.76     3019.01     34.85 o
   2   2   0      484.82      515.01      6.70 o
   3   2   0      608.51      686.05      8.85 o
   4   2   0      301.00      326.27      4.83 o
   5   2   0      595.71      696.24      9.65 o
   6   2   0       28.43       22.79      1.61 o
   7   2   0      184.44      182.57      4.29 o
   8   2   0        9.64        8.31      1.88 o
   9   2   0      141.71      121.45      4.56 o
  10   2   0       52.25       51.21      4.02 o
   1   3   0      110.09      128.95      2.14 o
   2   3   0      341.11      339.14      4.83 o
   3   3   0     1580.90     1737.79     20.91 o
   4   3   0       41.83       39.95      1.88 o
   5   3   0        4.77        2.95      1.07 o
   6   3   0       93.75       90.88      3.22 o
   7   3   0      119.77      126.54      4.02 o
   8   3   0        4.12        3.75      2.14 o
   9   3   0      147.56      133.51      5.36 o
   0   4   0     1897.11     1984.97     33.24 o
   1   4   0       75.61       71.31      2.14 o
   2   4   0       36.19       37.27      1.61 o
   3   4   0       93.43       92.49      2.95 o
   4   4   0       17.67       17.43      1.61 o
   5   4   0      231.52      238.07      5.36 o
   6   4   0      213.97      214.48      5.09 o
   7   4   0        4.50        6.70      1.88 o
   8   4   0        4.28        3.22      2.14 o
   9   4   0        9.75       11.26      2.95 o
   1   5   0       87.98       91.42      2.68 o
   2   5   0      177.03      167.02      3.75 o
   3   5   0        6.82        4.56      1.34 o
   4   5   0      142.49      125.74      3.49 o
   5   5   0       31.41       26.27      2.14 o
   6   5   0       62.65       52.28      3.22 o
   7   5   0        9.32        6.97      2.68 o
   8   5   0       99.74      108.31      6.17 o
   0   6   0      274.63      278.55     13.14 o
   1   6   0       39.35       40.48      4.02 o
   2   6   0        1.45        0.27      1.88 o
   3   6   0      310.79      290.35      7.77 o
   4   6   0       14.47       15.01      2.14 o
   5   6   0      103.11      104.02      4.29 o
   6   6   0      112.52      113.67      4.83 o
   7   6   0       29.98       28.42      3.22 o
   1   7   0      281.00      280.43      9.92 o
   2   7   0        6.61        7.24      3.22 o
   3   7   0       11.64       11.26      2.95 o
   4   7   0        2.31        7.24      3.75 o
   5   7   0        5.31        6.43      3.22 o
   6   7   0       58.16       59.78      5.09 o
   0   8   0        8.25        6.43      5.09 o
   1   8   0       14.19       15.82      4.29 o
   2   8   0      255.33      253.62     10.19 o
   3   8   0       28.32       34.85      5.36 o
   4   8   0      132.02      143.16      8.31 o
 -10   1   1       69.42       67.56      4.56 o
  -9   1   1       67.75       61.93      3.22 o
  -8   1   1      353.17      364.34      6.70 o
  -7   1   1       21.21       20.91      1.88 o
  -6   1   1      911.28     1014.74     13.40 o
  -5   1   1      768.75      879.08     11.53 o
  -4   1   1       21.79       27.88      1.61 o
  -3   1   1       36.14       38.07      1.34 o
  -2   1   1      929.29     1033.50     11.53 o
  -1   1   1      293.56      268.63      3.49 o
   0   1   1     3536.80     3158.42     37.53 o
   1   1   1      717.67      695.44      8.31 o
   2   1   1    21751.59    23096.31    261.66 o
   3   1   1      600.74      675.87      8.58 o
   4   1   1     3210.07     3721.95     43.43 o
   5   1   1        7.24        7.77      1.07 o
   6   1   1       88.86      106.43      2.95 o
   7   1   1        0.76        1.61      1.34 o
   8   1   1        8.89        4.56      1.61 o
   9   1   1       12.73       14.75      2.41 o
  10   1   1        9.68        5.63      2.68 o
 -10   2   1       41.31       38.07      4.02 o
  -9   2   1      132.01      134.32      5.09 o
  -8   2   1       32.31       27.88      2.41 o
  -7   2   1       31.15       33.24      2.14 o
  -6   2   1      149.03      145.04      3.49 o
  -5   2   1        7.11        3.75      1.07 o
  -4   2   1      112.96      150.40      2.95 o
  -3   2   1        0.30        0.80      0.54 o
  -2   2   1      295.61      309.11      4.29 o
  -1   2   1       97.79      107.51      1.88 o
   0   2   1       44.40       32.17      0.80 o
   1   2   1      190.45      205.36      3.22 o
   2   2   1       10.72        9.38      0.54 o
   3   2   1       12.59        9.92      0.80 o
   4   2   1     1565.89     1601.33     18.50 o
   5   2   1      147.48      179.62      3.75 o
   6   2   1      142.13      148.52      3.75 o
   7   2   1       19.70       21.98      1.88 o
   8   2   1       49.42       54.16      3.22 o
   9   2   1        0.37        1.88      2.14 o
  -9   3   1        7.57        5.90      2.68 o
  -8   3   1       23.79       23.32      2.41 o
  -7   3   1       81.71       79.62      3.75 o
  -6   3   1      116.67      108.58      3.49 o
  -5   3   1       87.96       83.11      2.68 o
  -4   3   1       11.67        7.51      1.07 o
  -3   3   1        0.59        3.75      0.80 o
  -2   3   1        8.20        8.85      0.80 o
  -1   3   1       73.57       83.11      1.88 o
   0   3   1      371.13      371.85      5.09 o
   1   3   1     1259.08     1269.96     15.55 o
   2   3   1     1568.95     1666.21     19.84 o
   3   3   1      424.51      491.68      6.70 o
   4   3   1      245.88      277.21      4.56 o
   5   3   1       22.45       27.35      1.88 o
   6   3   1      421.19      426.00      7.77 o
   7   3   1       20.21       21.45      2.41 o
   8   3   1      199.67      197.32      5.36 o
   9   3   1        1.24        2.41      2.41 o
  -9   4   1       59.18       57.64      4.29 o
  -8   4   1      297.35      290.08      7.77 o
  -7   4   1      206.12      193.03      5.09 o
  -6   4   1        0.14       -1.34      1.34 o
  -5   4   1       24.99       20.91      1.88 o
  -4   4   1       33.16       29.22      1.88 o
  -3   4   1       42.78       33.24      1.61 o
  -2   4   1        5.61        4.56      0.80 o
  -1   4   1      774.30      837.26      9.92 o
   0   4   1        0.00       -0.54      0.54 o
   1   4   1     1077.29     1121.17     15.28 o
   2   4   1       59.14       53.35      2.41 o
   3   4   1       83.07       62.73      2.41 o
   4   4   1      138.35      140.48      3.49 o
   5   4   1        7.51        8.85      1.61 o
   6   4   1       84.40       79.89      3.49 o
   7   4   1        1.77        1.07      1.88 o
   8   4   1      103.49       99.19      4.56 o
   9   4   1       42.88       49.06      4.02 o
  -8   5   1        2.91        4.56      3.22 o
  -7   5   1      123.50      113.40      4.29 o
  -6   5   1      150.05      124.40      4.02 o
  -5   5   1        5.30        4.02      1.61 o
  -4   5   1        2.14       -1.34      1.34 o
  -3   5   1       61.33       58.18      2.41 o
  -2   5   1        6.66        3.75      1.07 o
  -1   5   1      278.15      282.04      5.09 o
   0   5   1       12.24       10.19      1.34 o
   1   5   1       11.30        8.85      1.07 o
   2   5   1       18.52       12.60      1.34 o
   3   5   1      101.31      101.88      2.95 o
   4   5   1      427.71      412.06      8.31 o
   5   5   1       73.88       63.27      3.75 o
   6   5   1       34.74       27.61      2.95 o
   7   5   1       64.82       61.13      4.02 o
   8   5   1        4.17        2.14      2.95 o
  -7   6   1       30.85       35.12      5.36 o
  -6   6   1        0.02        0.27      2.95 o
  -5   6   1        0.14       -2.14      2.14 o
  -4   6   1      169.51      159.78      5.90 o
  -3   6   1       34.47       36.73      3.22 o
  -2   6   1       66.22       57.37      4.83 o
  -1   6   1      125.46      128.95      6.17 o
   0   6   1       27.90       21.45      2.41 o
   1   6   1        0.17        1.07      1.88 o
   2   6   1      446.15      452.27      8.85 o
   3   6   1       33.95       25.20      2.41 o
   4   6   1        9.93        8.04      2.14 o
   5   6   1        0.02        1.61      2.14 o
   6   6   1        1.36        0.27      2.41 o
   7   6   1        2.42        2.41      2.68 o
  -6   7   1        1.33        0.54      4.02 o
  -5   7   1        0.64        0.00      2.95 o
  -4   7   1       27.49       29.22      4.56 o
  -3   7   1      248.41      258.71      9.65 o
  -2   7   1      263.80      266.22      9.92 o
  -1   7   1      138.75      133.24      6.70 o
   0   7   1      535.60      520.10     15.01 o
   1   7   1       14.93       15.55      3.75 o
   2   7   1        0.06       -0.54      3.22 o
   3   7   1        0.53        4.02      3.49 o
   4   7   1        5.36        4.83      2.95 o
   5   7   1       88.85      100.80      6.17 o
   6   7   1       13.29       15.01      3.75 o
  -4   8   1      220.40      235.12     10.19 o
  -3   8   1       16.05       12.87      4.02 o
  -2   8   1       61.08       60.86      5.90 o
  -1   8   1        2.28       -3.49      3.49 o
   0   8   1        0.87       -1.61      3.75 o
   1   8   1        8.78       12.06      4.29 o
   2   8   1       79.04       97.59      7.51 o
   3   8   1        5.87        1.34      4.29 o
 -10   0   2        1.05       -0.27      4.02 o
  -9   0   2        0.89        0.27      2.41 o
  -8   0   2       14.10       16.89      2.41 o
  -7   0   2      212.21      243.43      6.70 o
  -6   0   2       10.15       15.01      1.88 o
  -5   0   2        4.88        4.02      1.34 o
  -4   0   2      320.25      342.89      6.97 o
  -3   0   2     6324.34     7250.34    117.16 o
  -2   0   2     3125.60     3324.64     53.89 o
  -1   0   2      397.15      373.19      7.77 o
   0   0   2     5099.83     4005.86     65.68 o
   1   0   2      941.49      932.97     13.40 o
   2   0   2     6566.60     6956.24    112.06 o
   3   0   2     7121.89     7536.93    121.98 o
   4   0   2        0.19        0.00      1.07 o
   5   0   2      384.75      442.89      9.38 o
   6   0   2       10.28        7.51      1.88 o
   7   0   2      288.28      300.27      8.04 o
   8   0   2       15.13       12.60      2.41 o
   9   0   2      768.10      747.18     16.62 o
  10   0   2       92.90      104.82      6.43 o
 -10   1   2        4.42        1.88      2.95 o
  -9   1   2       60.45       64.88      3.75 o
  -8   1   2       17.74       21.72      1.88 o
  -7   1   2        6.99        3.49      1.34 o
  -6   1   2        3.46        2.14      1.07 o
  -5   1   2      168.13      168.63      3.22 o
  -4   1   2       17.27       17.96      1.07 o
  -3   1   2       44.83       46.65      1.34 o
  -2   1   2     2582.85     2646.89     30.56 o
  -1   1   2      446.71      411.26      4.83 o
   0   1   2     2191.69     1946.10     24.66 o
   1   1   2     3990.15     3636.96     45.58 o
   2   1   2    15648.37    15827.47    179.09 o
   3   1   2     1315.29     1462.19     17.69 o
   4   1   2     3034.62     3398.63     39.68 o
   5   1   2      104.45      100.80      2.68 o
   6   1   2        1.03        4.29      1.07 o
   7   1   2      330.51      330.02      5.90 o
   8   1   2       13.90        8.85      1.88 o
   9   1   2        9.71       10.72      2.41 o
  10   1   2        5.39        1.88      2.68 o
 -10   2   2       51.84       56.03      4.29 o
  -9   2   2        3.68        3.22      2.41 o
  -8   2   2       26.77       21.72      2.14 o
  -7   2   2       17.87       14.75      1.61 o
  -6   2   2       91.70      106.43      2.95 o
  -5   2   2       62.05       57.10      2.14 o
  -4   2   2     4043.56     4563.50     52.81 o
  -3   2   2       81.01       90.62      1.61 o
  -2   2   2        5.97        8.58      0.80 o
  -1   2   2       52.50       52.01      1.07 o
   0   2   2       40.83       35.39      1.07 o
   1   2   2      778.12      738.87      9.92 o
   2   2   2      577.41      623.59      8.04 o
   3   2   2        0.08       -0.54      0.80 o
   4   2   2     9329.31    10206.88    116.62 o
   5   2   2      125.74      131.90      3.22 o
   6   2   2     2210.33     2359.23     29.49 o
   7   2   2        1.88        1.34      1.61 o
   8   2   2       78.05       72.92      3.75 o
   9   2   2      159.29      150.67      5.09 o
  -9   3   2      114.98      124.13      5.63 o
  -8   3   2       72.61       71.04      4.02 o
  -7   3   2        6.97        8.31      1.88 o
  -6   3   2       43.92       46.65      2.41 o
  -5   3   2       46.27       41.02      1.88 o
  -4   3   2      605.03      647.45      8.31 o
  -3   3   2      129.74      143.97      2.68 o
  -2   3   2     1800.74     1926.52     22.79 o
  -1   3   2     1413.25     1381.76     16.62 o
   0   3   2        0.07       -0.54      0.54 o
   1   3   2       82.55       94.37      2.68 o
   2   3   2       16.93       18.77      1.34 o
   3   3   2      585.85      603.48      8.31 o
   4   3   2        5.27        4.29      1.07 o
   5   3   2        0.45        0.00      1.34 o
   6   3   2     2061.38     2094.35     28.69 o
   7   3   2       30.11       25.74      2.41 o
   8   3   2       57.62       46.38      3.22 o
   9   3   2        1.67        4.02      2.41 o
  -9   4   2       18.12       18.50      3.22 o
  -8   4   2        1.02        2.68      2.41 o
  -7   4   2        2.61        0.00      1.88 o
  -6   4   2        4.34        5.63      1.61 o
  -5   4   2       37.04       37.00      2.41 o
  -4   4   2        0.27        0.54      1.07 o
  -3   4   2      200.88      194.64      3.49 o
  -2   4   2      697.14      696.24      9.12 o
  -1   4   2        2.37        2.68      0.80 o
   0   4   2      812.95      813.67      9.65 o
   1   4   2       17.15       15.82      1.07 o
   2   4   2       49.05       54.96      2.41 o
   3   4   2      423.01      431.10      7.24 o
   4   4   2      102.88      111.26      3.22 o
   5   4   2        0.09       -1.34      1.34 o
   6   4   2      129.98      116.08      3.75 o
   7   4   2       68.28       65.68      3.49 o
   8   4   2      279.82      252.54      6.43 o
  -8   5   2       33.62       32.71      3.49 o
  -7   5   2       55.43       57.91      3.75 o
  -6   5   2      221.85      211.79      5.09 o
  -5   5   2      178.96      151.74      4.02 o
  -4   5   2      473.20      468.90      8.04 o
  -3   5   2       39.45       31.10      1.88 o
  -2   5   2      492.95      505.36      8.04 o
  -1   5   2        1.29        0.27      0.80 o
   0   5   2       10.40        8.31      1.07 o
   1   5   2      773.28      828.41     13.67 o
   2   5   2       30.17       32.17      2.41 o
   3   5   2      409.45      432.44      8.58 o
   4   5   2       99.12       95.44      3.75 o
   5   5   2      350.56      352.01      8.04 o
   6   5   2        4.84        3.75      2.14 o
   7   5   2        3.48        1.34      2.14 o
   8   5   2        0.31        0.54      2.68 o
  -7   6   2       10.13        9.92      4.56 o
  -6   6   2      177.66      160.59      8.31 o
  -5   6   2        0.46       -2.68      2.68 o
  -4   6   2        1.49        3.22      1.88 o
  -3   6   2      227.65      204.56      5.36 o
  -2   6   2      131.45      127.08      4.83 o
  -1   6   2       41.46       38.61      2.95 o
   0   6   2      256.29      269.70      7.24 o
   1   6   2       17.08       17.43      1.88 o
   2   6   2       78.04       67.83      3.22 o
   3   6   2      384.20      383.11      8.31 o
   4   6   2       36.53       29.49      2.68 o
   5   6   2      197.66      193.83      5.90 o
   6   6   2       46.96       38.34      3.49 o
   7   6   2       90.52       89.01      5.09 o
  -6   7   2       44.83       46.11      5.63 o
  -5   7   2       23.30       25.47      4.56 o
  -4   7   2      276.45      278.55     10.46 o
  -3   7   2        7.24        2.95      3.22 o
  -2   7   2      390.59      410.18     12.87 o
  -1   7   2        2.73        4.56      2.95 o
   0   7   2       70.07       68.36      5.63 o
   1   7   2       29.88       34.58      4.29 o
   2   7   2      112.06       96.78      5.09 o
   3   7   2        1.17        3.75      3.49 o
   4   7   2      251.28      252.81      8.04 o
   5   7   2        2.06        1.07      3.22 o
  -4   8   2      442.73      457.37     21.45 o
  -3   8   2        8.48       12.60      4.56 o
  -2   8   2        8.55        8.58      4.02 o
  -1   8   2       52.75       56.30      5.63 o
   0   8   2       57.51       50.40      5.36 o
   1   8   2       81.89       91.42      7.24 o
   2   8   2       75.15       78.55      6.70 o
   3   8   2       20.49       25.47      4.83 o
 -10   1   3       42.20       42.36      4.02 o
  -9   1   3       68.31       69.17      3.75 o
  -8   1   3      152.47      152.81      4.02 o
  -7   1   3       10.21        6.70      1.34 o
  -6   1   3       31.87       30.03      1.88 o
  -5   1   3        5.22        2.41      0.80 o
  -4   1   3       30.31       27.88      1.34 o
  -3   1   3      438.36      458.98      6.17 o
  -2   1   3     6718.51     7107.71     80.96 o
  -1   1   3      830.00      706.43      8.58 o
   0   1   3      172.65      155.49      2.41 o
   1   1   3     1629.35     1512.05     17.69 o
   2   1   3      146.61      149.33      2.68 o
   3   1   3      299.01      311.26      4.56 o
   4   1   3      356.38      399.19      5.90 o
   5   1   3      197.00      217.42      4.02 o
   6   1   3      325.81      358.17      6.17 o
   7   1   3      423.77      439.67      7.24 o
   8   1   3      188.29      188.20      4.56 o
   9   1   3       31.81       28.15      2.95 o
 -10   2   3        6.12        5.63      3.49 o
  -9   2   3      182.68      183.11      5.90 o
  -8   2   3       51.69       52.81      2.95 o
  -7   2   3      293.92      313.67      5.63 o
  -6   2   3      381.02      400.00      6.43 o
  -5   2   3       13.69       15.01      1.34 o
  -4   2   3      112.45      123.86      2.68 o
  -3   2   3       25.24       33.78      1.07 o
  -2   2   3      335.32      346.11      4.83 o
  -1   2   3      161.97      146.65      2.41 o
   0   2   3     1668.84     1599.45     20.64 o
   1   2   3        2.52        3.22      0.54 o
   2   2   3      302.83      301.34      4.29 o
   3   2   3      623.89      701.33      9.12 o
   4   2   3     1050.34     1161.12     15.01 o
   5   2   3     1677.39     1870.49     23.06 o
   6   2   3      323.74      332.97      5.90 o
   7   2   3       25.18       29.76      2.41 o
   8   2   3       98.42       94.37      4.02 o
   9   2   3       15.10       13.14      2.68 o
  -9   3   3        3.93       -0.54      2.41 o
  -8   3   3       44.60       46.92      3.49 o
  -7   3   3      225.57      236.73      5.36 o
  -6   3   3       52.39       48.53      2.41 o
  -5   3   3      112.18      110.72      2.95 o
  -4   3   3       80.87       87.93      2.14 o
  -3   3   3      760.02      799.46     10.46 o
  -2   3   3     1113.33     1250.39     15.28 o
  -1   3   3      296.11      295.44      4.29 o
   0   3   3      941.21      934.31     11.26 o
   1   3   3      611.96      646.64     10.46 o
   2   3   3      404.28      393.29      6.17 o
   3   3   3      415.53      438.87      6.97 o
   4   3   3       16.04       13.94      1.34 o
   5   3   3      210.44      227.61      5.09 o
   6   3   3      552.11      543.69      9.38 o
   7   3   3        0.38        0.00      1.61 o
   8   3   3      993.58      951.47     15.28 o
   9   3   3       23.65       20.38      3.22 o
  -9   4   3        0.71        1.07      2.95 o
  -8   4   3       78.25       83.65      4.56 o
  -7   4   3       64.86       62.73      3.75 o
  -6   4   3       91.64       94.10      3.22 o
  -5   4   3      796.06      824.93     12.87 o
  -4   4   3       71.59       72.65      2.14 o
  -3   4   3       82.01       88.20      2.14 o
  -2   4   3       36.78       24.66      1.34 o
  -1   4   3      688.30      678.28      8.85 o
   0   4   3       48.17       51.21      2.14 o
   1   4   3       27.77       25.47      1.88 o
   2   4   3       17.69       11.26      1.07 o
   3   4   3      123.47      118.77      3.22 o
   4   4   3       17.98       18.23      1.61 o
   5   4   3       41.83       45.58      2.41 o
   6   4   3      121.42      116.62      3.75 o
   7   4   3      165.99      159.25      5.36 o
   8   4   3      342.31      301.87      8.04 o
  -8   5   3        0.17        1.07      2.95 o
  -7   5   3       61.07       51.21      3.49 o
  -6   5   3        0.00       -1.88      2.14 o
  -5   5   3      124.70      105.90      3.49 o
  -4   5   3       24.70       19.30      1.88 o
  -3   5   3      101.41       94.64      2.95 o
  -2   5   3       26.56       22.52      1.61 o
  -1   5   3        0.33        0.00      1.07 o
   0   5   3        1.95        1.61      1.07 o
   1   5   3        3.71        1.88      1.34 o
   2   5   3      163.78      166.22      4.56 o
   3   5   3        0.05       -0.54      1.61 o
   4   5   3       90.86       80.70      3.49 o
   5   5   3        2.62        0.54      1.88 o
   6   5   3       25.96       19.03      2.68 o
   7   5   3        8.36        7.51      2.68 o
   8   5   3        0.81       -2.14      2.95 o
  -7   6   3       10.21       16.89      4.56 o
  -6   6   3       10.84        8.31      3.75 o
  -5   6   3       95.18       86.33      4.29 o
  -4   6   3      238.68      236.46      6.17 o
  -3   6   3      124.49       98.66      4.29 o
  -2   6   3       42.78       36.46      2.95 o
  -1   6   3       52.58       52.01      3.49 o
   0   6   3      414.48      414.47      9.65 o
   1   6   3       28.90       32.71      2.68 o
   2   6   3       42.34       30.03      2.41 o
   3   6   3       58.59       59.25      3.49 o
   4   6   3        0.59        0.54      1.88 o
   5   6   3      218.93      217.69      6.17 o
   6   6   3        0.04        2.14      2.68 o
   7   6   3       26.65       24.93      3.49 o
  -6   7   3        0.00       -1.88      5.36 o
  -5   7   3        3.42       -3.22      5.36 o
  -4   7   3        0.45        1.61      3.49 o
  -3   7   3       66.02       69.44      5.90 o
  -2   7   3      728.15      730.82     19.57 o
  -1   7   3      153.04      137.00      6.70 o
   0   7   3      114.62       94.91      5.90 o
   1   7   3        1.12        2.68      2.95 o
   2   7   3       16.72       17.16      3.75 o
   3   7   3        0.11       -1.88      2.41 o
   4   7   3        4.89        3.22      2.95 o
   5   7   3        4.13        0.27      3.22 o
  -4   8   3        3.98        2.14      5.90 o
  -3   8   3       10.05        9.38      4.29 o
  -2   8   3        5.35        3.75      4.02 o
  -1   8   3        6.95       10.19      3.75 o
   0   8   3       55.45       56.57      5.90 o
   1   8   3        3.57        5.90      4.02 o
   2   8   3       49.24       56.84      5.90 o
   3   8   3       14.59       19.30      4.02 o
 -10   0   4       99.01      101.88      7.51 o
  -9   0   4      107.22      116.89      6.70 o
  -8   0   4        9.46       12.06      2.41 o
  -7   0   4        3.67        0.00      1.61 o
  -6   0   4      355.78      382.57      8.58 o
  -5   0   4       47.12       54.96      2.68 o
  -4   0   4       73.32       69.17      2.41 o
  -3   0   4        1.35        0.80      0.80 o
  -2   0   4      737.32      745.84     15.28 o
  -1   0   4       72.97       53.62      1.88 o
   0   0   4     8358.90     7178.76    115.28 o
   1   0   4     2748.21     2381.75     38.87 o
   2   0   4     2542.91     2467.00     40.48 o
   3   0   4        5.13        3.75      1.07 o
   4   0   4      174.05      198.93      5.09 o
   5   0   4      416.48      447.72      9.65 o
   6   0   4      526.51      554.69     11.80 o
   7   0   4        6.40        4.29      1.88 o
   8   0   4       10.86        9.12      2.68 o
   9   0   4      468.76      434.31     11.53 o
 -10   1   4       19.24       19.84      3.22 o
  -9   1   4        0.14        0.54      2.41 o
  -8   1   4       59.49       58.98      3.22 o
  -7   1   4       92.43       91.69      2.95 o
  -6   1   4       15.38       12.60      1.34 o
  -5   1   4      594.76      691.68      9.38 o
  -4   1   4      143.23      162.73      2.95 o
  -3   1   4      277.86      304.55      4.29 o
  -2   1   4      112.99       99.46      1.88 o
  -1   1   4        5.35        4.02      0.54 o
   0   1   4     2054.86     1804.27     20.64 o
   1   1   4      875.92      782.83      8.85 o
   2   1   4     1178.04     1148.52     12.87 o
   3   1   4       15.96       17.43      1.07 o
   4   1   4       88.72       88.74      2.41 o
   5   1   4       96.67      110.19      2.68 o
   6   1   4        7.17        8.04      1.34 o
   7   1   4       39.67       40.75      2.41 o
   8   1   4      124.47      135.92      4.29 o
   9   1   4        0.05        0.27      2.41 o
 -10   2   4       82.85       82.84      5.90 o
  -9   2   4       53.43       52.55      3.22 o
  -8   2   4       41.99       43.97      2.95 o
  -7   2   4      632.20      681.76      9.92 o
  -6   2   4      155.17      159.78      3.49 o
  -5   2   4       16.12       16.89      1.34 o
  -4   2   4      766.11      758.44      9.92 o
  -3   2   4      214.76      238.07      3.75 o
  -2   2   4      326.48      332.97      4.29 o
  -1   2   4     1812.54     1725.19     20.91 o
   0   2   4       22.78       15.55      0.80 o
   1   2   4       27.35       17.96      0.80 o
   2   2   4       49.67       42.90      1.61 o
   3   2   4       54.69       60.86      1.88 o
   4   2   4        0.16        0.27      0.80 o
   5   2   4      102.38       99.19      2.95 o
   6   2   4      206.80      219.57      5.09 o
   7   2   4      236.80      263.27      6.17 o
   8   2   4       27.95       30.29      2.68 o
   9   2   4      173.07      167.56      5.36 o
  -9   3   4      411.25      406.70      9.38 o
  -8   3   4       22.35       20.11      2.68 o
  -7   3   4        7.86        6.17      1.88 o
  -6   3   4       88.36       87.93      2.68 o
  -5   3   4       47.43       57.64      2.14 o
  -4   3   4        5.70        2.95      0.80 o
  -3   3   4      440.52      484.18      6.17 o
  -2   3   4        2.15        0.27      0.54 o
  -1   3   4      503.02      505.09      6.17 o
   0   3   4      552.17      571.58      8.04 o
   1   3   4     1773.69     1767.28     23.06 o
   2   3   4      509.27      512.60      7.77 o
   3   3   4        0.51        0.54      0.80 o
   4   3   4      652.33      677.21     10.46 o
   5   3   4      539.09      571.84      9.38 o
   6   3   4      932.58      918.49     14.21 o
   7   3   4      551.44      557.64      9.92 o
   8   3   4      324.69      287.13      6.97 o
   9   3   4       81.31       98.39      4.83 o
  -9   4   4      193.46      183.64      6.17 o
  -8   4   4       32.23       32.98      3.22 o
  -7   4   4      255.58      252.28      6.43 o
  -6   4   4      203.95      198.93      5.36 o
  -5   4   4        0.74       -0.27      1.34 o
  -4   4   4      107.26      104.02      2.41 o
  -3   4   4       51.13       52.01      1.88 o
  -2   4   4      322.77      366.75      5.36 o
  -1   4   4        4.95        1.34      0.80 o
   0   4   4     2291.32     2371.83     27.88 o
   1   4   4      141.34      141.02      2.95 o
   2   4   4      488.98      535.65      8.31 o
   3   4   4        0.85        2.41      1.07 o
   4   4   4      172.48      170.78      4.02 o
   5   4   4       23.19       24.66      2.41 o
   6   4   4      215.90      186.59      5.63 o
   7   4   4      147.75      134.32      5.09 o
   8   4   4      642.38      557.64     11.80 o
  -8   5   4       99.22      103.75      6.17 o
  -7   5   4       46.44       53.08      4.29 o
  -6   5   4        9.90       15.28      2.95 o
  -5   5   4      179.21      189.01      5.36 o
  -4   5   4       25.41       27.35      2.14 o
  -3   5   4       96.96       91.96      3.49 o
  -2   5   4      193.03      190.61      4.02 o
  -1   5   4      326.96      327.34      6.43 o
   0   5   4        8.69        6.43      1.34 o
   1   5   4        9.96        6.43      1.34 o
   2   5   4     2622.42     2636.71     39.41 o
   3   5   4        5.85        6.17      1.61 o
   4   5   4      331.90      317.16      7.24 o
   5   5   4       12.37       12.06      2.14 o
   6   5   4       12.42        9.65      2.41 o
   7   5   4        5.57        5.63      2.68 o
  -7   6   4       36.87       33.24      4.29 o
  -6   6   4       34.74       38.87      3.75 o
  -5   6   4        2.61        1.88      2.41 o
  -4   6   4        0.01       -1.88      1.88 o
  -3   6   4      189.16      164.34      5.63 o
  -2   6   4      195.23      197.05      5.90 o
  -1   6   4      297.59      300.27      7.77 o
   0   6   4     1311.13     1315.27     20.91 o
   1   6   4      131.38      125.74      4.02 o
   2   6   4       97.82       87.93      3.75 o
   3   6   4       75.97       82.57      3.75 o
   4   6   4        1.27        1.61      1.88 o
   5   6   4      138.09      133.51      5.09 o
   6   6   4        6.77        2.14      2.68 o
  -6   7   4       14.45       16.09      6.17 o
  -5   7   4       36.29       49.06      7.51 o
  -4   7   4        0.84        7.77      4.29 o
  -3   7   4      176.34      208.04      8.58 o
  -2   7   4       51.89       53.08      5.09 o
  -1   7   4       12.49        5.63      3.22 o
   0   7   4       51.71       61.39      5.36 o
   1   7   4      158.41      164.61      5.90 o
   2   7   4        1.29        7.51      2.68 o
   3   7   4        8.47        5.90      2.41 o
   4   7   4        5.69        4.83      2.68 o
   5   7   4      263.25      302.14      8.04 o
  -4   8   4        0.25       -5.09      5.36 o
  -3   8   4        0.00        2.68      4.83 o
  -2   8   4       16.34       11.80      4.02 o
  -1   8   4       44.05       52.81      5.63 o
   0   8   4       15.49        9.12      4.02 o
   1   8   4       75.07       86.86      6.97 o
   2   8   4       58.66       63.27      6.43 o
   3   8   4       28.44       41.55      6.17 o
 -10   1   5      384.13      376.67      9.38 o
  -9   1   5       40.66       41.29      3.49 o
  -8   1   5      439.97      466.75      8.58 o
  -7   1   5       10.31        8.04      1.34 o
  -6   1   5      101.91       94.10      2.68 o
  -5   1   5     1262.29     1388.73     17.16 o
  -4   1   5        3.38        1.61      0.80 o
  -3   1   5       30.55       28.15      1.07 o
  -2   1   5     2357.03     2397.03     31.37 o
  -1   1   5      100.08       69.97      1.34 o
   0   1   5     1085.12     1042.89     12.33 o
   1   1   5     2658.02     2498.10     27.08 o
   2   1   5        8.56        7.24      0.54 o
   3   1   5      258.25      264.61      3.75 o
   4   1   5      190.90      197.32      3.22 o
   5   1   5       67.04       69.70      2.41 o
   6   1   5        8.78        7.24      1.34 o
   7   1   5       94.84      108.31      3.49 o
   8   1   5        1.08        1.07      1.88 o
   9   1   5       97.15       94.37      4.56 o
 -10   2   5       17.77       20.91      4.02 o
  -9   2   5      133.32      132.44      5.09 o
  -8   2   5      290.66      312.60      6.70 o
  -7   2   5       39.02       42.36      2.41 o
  -6   2   5      222.26      230.83      4.29 o
  -5   2   5        1.56        2.14      1.07 o
  -4   2   5      552.67      577.21      7.77 o
  -3   2   5      224.32      217.42      3.49 o
  -2   2   5       83.67       69.17      1.61 o
  -1   2   5      725.19      729.48      9.38 o
   0   2   5      291.81      257.37      4.02 o
   1   2   5     1126.89     1096.77     14.48 o
   2   2   5      366.43      402.95      5.63 o
   3   2   5     1321.75     1365.14     16.62 o
   4   2   5        9.09        6.43      1.07 o
   5   2   5      221.89      237.53      4.29 o
   6   2   5       57.40       61.39      2.95 o
   7   2   5      248.31      257.37      5.90 o
   8   2   5       13.07       10.46      2.41 o
   9   2   5       20.06       18.23      2.68 o
  -9   3   5      231.66      242.89      7.77 o
  -8   3   5       95.94       98.66      4.56 o
  -7   3   5      359.82      376.14      7.51 o
  -6   3   5       20.68       21.45      1.88 o
  -5   3   5        5.41        1.34      1.07 o
  -4   3   5      239.94      264.61      4.56 o
  -3   3   5        3.28        2.41      0.80 o
  -2   3   5      168.73      187.93      3.22 o
  -1   3   5      106.94       96.78      2.14 o
   0   3   5        2.80        0.54      0.54 o
   1   3   5       71.35       92.22      2.14 o
   2   3   5      557.49      541.01      8.04 o
   3   3   5        2.17        1.88      1.07 o
   4   3   5       45.69       48.79      2.41 o
   5   3   5       31.37       25.74      2.14 o
   6   3   5      255.14      249.86      5.63 o
   7   3   5      101.42       98.12      4.02 o
   8   3   5      186.21      173.99      5.36 o
   9   3   5       94.22       78.55      4.83 o
  -9   4   5        1.66       -0.54      2.95 o
  -8   4   5       32.63       28.15      2.95 o
  -7   4   5      299.89      274.53      6.97 o
  -6   4   5       13.68       10.46      2.14 o
  -5   4   5      130.73      122.79      3.22 o
  -4   4   5      146.16      147.18      2.95 o
  -3   4   5      112.86      104.02      2.41 o
  -2   4   5      169.56      159.25      3.49 o
  -1   4   5        4.03        4.02      0.80 o
   0   4   5       78.22       71.58      2.41 o
   1   4   5      390.29      388.74      7.24 o
   2   4   5       17.92       18.50      1.61 o
   3   4   5        1.99        2.14      1.34 o
   4   4   5     1443.66     1438.32     23.06 o
   5   4   5       22.54       21.18      2.41 o
   6   4   5       11.59       13.40      2.14 o
   7   4   5       39.22       30.29      3.22 o
   8   4   5      139.65      121.18      5.36 o
  -8   5   5        2.37       -3.22      3.22 o
  -7   5   5      381.84      403.75     10.72 o
  -6   5   5       28.65       21.45      2.95 o
  -5   5   5      801.34      755.49     15.55 o
  -4   5   5        3.57        4.02      1.61 o
  -3   5   5      562.39      555.76      8.85 o
  -2   5   5       17.31       19.84      1.61 o
  -1   5   5      244.27      240.48      5.36 o
   0   5   5       14.78       14.21      1.61 o
   1   5   5      183.02      180.96      4.56 o
   2   5   5      136.14      140.48      4.29 o
   3   5   5       58.54       52.81      3.22 o
   4   5   5        0.00        0.00      1.61 o
   5   5   5        7.58        6.97      2.14 o
   6   5   5       17.87       17.16      2.68 o
   7   5   5        0.00        3.49      2.68 o
  -7   6   5       42.13       34.05      4.29 o
  -6   6   5       50.22       49.87      4.29 o
  -5   6   5        9.26        7.24      2.68 o
  -4   6   5       38.54       49.60      3.49 o
  -3   6   5        7.68        7.77      2.41 o
  -2   6   5      182.31      186.33      5.90 o
  -1   6   5      709.45      714.74     15.01 o
   0   6   5       17.05       15.82      1.88 o
   1   6   5      659.36      670.77     12.06 o
   2   6   5       21.35       25.74      2.68 o
   3   6   5       93.93       89.28      4.02 o
   4   6   5       34.81       21.45      2.68 o
   5   6   5        8.75        8.04      2.68 o
   6   6   5        8.32        8.31      2.95 o
  -6   7   5       76.94       60.86      8.85 o
  -5   7   5       53.92       55.23      7.77 o
  -4   7   5        9.92        9.38      4.56 o
  -3   7   5       78.88       65.41      8.04 o
  -2   7   5       50.94       48.53      3.75 o
  -1   7   5      243.41      258.98      7.51 o
   0   7   5       40.40       38.34      3.49 o
   1   7   5        0.02       -0.27      2.41 o
   2   7   5       33.51       28.95      2.95 o
   3   7   5       33.10       41.82      3.75 o
   4   7   5       13.86       13.94      2.95 o
   5   7   5       30.50       30.03      3.49 o
  -3   8   5       59.93       76.41      9.38 o
  -2   8   5        6.76        8.31      4.02 o
  -1   8   5        9.28       15.55      4.02 o
   0   8   5       14.07       16.62      4.29 o
   1   8   5        0.84        3.22      4.02 o
   2   8   5       56.36       61.93      6.17 o
   3   8   5       16.64       21.18      5.09 o
 -10   0   6        0.52        1.34      4.02 o
  -9   0   6        5.12        9.38      3.49 o
  -8   0   6       65.99       69.17      5.36 o
  -7   0   6        1.58        1.61      2.14 o
  -6   0   6     1493.01     1645.83     28.95 o
  -5   0   6       39.15       55.23      2.68 o
  -4   0   6       10.38        4.83      1.07 o
  -3   0   6     5141.82     5319.52     86.06 o
  -2   0   6       36.56       45.04      2.14 o
  -1   0   6      104.14       90.35      2.14 o
   0   0   6     4693.43     4291.11     69.44 o
   1   0   6       73.83       83.11      2.41 o
   2   0   6      214.11      210.99      4.83 o
   3   0   6     2417.43     2510.17     41.82 o
   4   0   6      168.78      182.04      4.83 o
   5   0   6     1876.35     1955.21     29.49 o
   6   0   6       31.90       30.83      2.68 o
   7   0   6       18.85       15.82      2.68 o
   8   0   6       78.34       78.02      5.09 o
   9   0   6        0.01       -0.80      3.22 o
 -10   1   6      166.50      159.78      5.90 o
  -9   1   6       45.03       46.11      3.75 o
  -8   1   6        0.57        0.80      1.88 o
  -7   1   6      223.92      240.21      5.09 o
  -6   1   6        0.36        0.80      1.07 o
  -5   1   6      651.64      713.93      9.65 o
  -4   1   6      831.12      888.20     11.26 o
  -3   1   6       21.86       20.38      1.34 o
  -2   1   6      958.69      901.33     12.06 o
  -1   1   6      535.32      496.78      6.97 o
   0   1   6       30.63       21.45      1.07 o
   1   1   6      392.18      373.72      5.36 o
   2   1   6       18.54       14.48      1.07 o
   3   1   6     1474.73     1538.06     18.77 o
   4   1   6       41.27       33.24      1.61 o
   5   1   6      294.45      305.36      4.83 o
   6   1   6       20.44       15.55      1.61 o
   7   1   6       54.17       51.74      2.68 o
   8   1   6        9.84        7.77      2.14 o
   9   1   6       22.33       22.79      2.95 o
 -10   2   6       85.94       78.55      5.63 o
  -9   2   6       22.08       20.38      2.95 o
  -8   2   6      808.57      860.05     14.75 o
  -7   2   6        0.01        0.27      1.61 o
  -6   2   6      294.24      346.65      6.43 o
  -5   2   6     1121.24     1166.48     14.75 o
  -4   2   6      533.15      523.86      7.24 o
  -3   2   6      700.06      765.68      9.65 o
  -2   2   6      391.83      433.78      5.90 o
  -1   2   6      415.25      388.47      5.36 o
   0   2   6      317.88      332.97      4.83 o
   1   2   6       34.39       26.81      1.07 o
   2   2   6      118.39       93.03      2.14 o
   3   2   6      184.88      182.84      2.95 o
   4   2   6      149.30      141.82      2.95 o
   5   2   6       10.61       11.26      1.61 o
   6   2   6      451.13      436.99      8.04 o
   7   2   6        7.26        3.49      1.88 o
   8   2   6       58.40       59.25      3.49 o
   9   2   6       30.36       33.24      3.22 o
  -9   3   6        5.24        6.97      3.22 o
  -8   3   6        0.73        3.49      2.41 o
  -7   3   6       93.82       98.39      3.49 o
  -6   3   6      148.80      162.47      4.02 o
  -5   3   6      442.55      476.14      7.24 o
  -4   3   6        1.15        1.61      0.80 o
  -3   3   6       50.94       48.26      1.61 o
  -2   3   6     1611.51     1653.60     18.77 o
  -1   3   6       93.85      102.41      2.41 o
   0   3   6       91.47      107.77      2.95 o
   1   3   6       63.35       72.65      2.41 o
   2   3   6       66.27       77.21      2.14 o
   3   3   6      440.89      434.58      7.24 o
   4   3   6      461.40      468.36      7.77 o
   5   3   6       68.67       66.49      2.95 o
   6   3   6      563.47      571.04      9.92 o
   7   3   6       49.40       44.50      2.95 o
   8   3   6      147.67      140.21      5.63 o
  -9   4   6        9.97        8.58      3.49 o
  -8   4   6       13.63        9.38      2.68 o
  -7   4   6      292.23      273.46      6.70 o
  -6   4   6      119.76      131.10      4.29 o
  -5   4   6      286.43      296.78      5.63 o
  -4   4   6      110.81      110.99      2.68 o
  -3   4   6       16.84       18.23      1.07 o
  -2   4   6        4.62        1.34      1.07 o
  -1   4   6        8.90        8.58      1.07 o
   0   4   6       40.09       28.42      1.88 o
   1   4   6        1.28        1.88      1.07 o
   2   4   6      132.98      126.54      3.75 o
   3   4   6      631.07      645.03     11.53 o
   4   4   6      888.01      901.87     15.55 o
   5   4   6      336.06      327.61      7.51 o
   6   4   6      560.63      536.46     10.99 o
   7   4   6       63.71       52.01      3.75 o
   8   4   6      131.29      118.50      5.36 o
  -8   5   6       78.26       89.81      5.63 o
  -7   5   6       10.19        4.83      2.95 o
  -6   5   6       48.26       46.38      4.02 o
  -5   5   6       99.64       82.30      3.75 o
  -4   5   6      253.50      237.00      5.90 o
  -3   5   6      227.57      205.90      4.02 o
  -2   5   6        0.93        0.80      1.34 o
  -1   5   6        4.78        4.02      1.34 o
   0   5   6       48.37       54.96      2.95 o
   1   5   6      595.66      618.49     10.99 o
   2   5   6      465.48      451.20      8.85 o
   3   5   6      762.66      736.45     13.14 o
   4   5   6       51.71       44.50      3.22 o
   5   5   6       29.79       32.71      2.95 o
   6   5   6       24.68       24.13      2.95 o
   7   5   6        4.03        2.41      2.68 o
  -7   6   6       63.50       47.99      4.56 o
  -6   6   6       13.03        5.90      2.95 o
  -5   6   6       96.36      101.88      5.09 o
  -4   6   6       66.46       74.26      5.09 o
  -3   6   6      706.25      678.55     14.21 o
  -2   6   6       38.35       34.58      2.95 o
  -1   6   6       25.28       32.98      2.41 o
   0   6   6        0.25        0.80      1.34 o
   1   6   6        0.32       -0.27      1.61 o
   2   6   6        9.68        6.97      1.88 o
   3   6   6       36.67       27.08      2.68 o
   4   6   6       73.33       82.57      4.29 o
   5   6   6        3.43        2.14      2.41 o
   6   6   6        1.97        2.14      2.68 o
  -6   7   6        2.11       -2.41      5.09 o
  -5   7   6        8.60        4.56      3.75 o
  -4   7   6       25.14       23.59      3.22 o
  -3   7   6       25.37       24.66      4.02 o
  -2   7   6      118.48      128.15      5.36 o
  -1   7   6       15.18       16.35      2.95 o
   0   7   6        0.21       -2.41      2.41 o
   1   7   6        0.04       -1.07      2.14 o
   2   7   6       53.61       54.96      3.75 o
   3   7   6       51.04       56.03      3.75 o
   4   7   6       17.44       14.21      2.95 o
   5   7   6       33.50       39.68      4.02 o
  -3   8   6       69.09       79.89      9.65 o
  -2   8   6       19.82       30.03      6.43 o
  -1   8   6        3.29        0.00      3.75 o
   0   8   6        0.04        1.07      3.75 o
   1   8   6       23.90       20.11      4.56 o
   2   8   6       18.19       15.82      3.75 o
 -10   1   7       39.35       41.82      4.02 o
  -9   1   7      130.28      128.69      4.83 o
  -8   1   7       41.79       45.04      3.22 o
  -7   1   7      139.84      141.82      4.56 o
  -6   1   7      404.27      423.32      7.24 o
  -5   1   7       82.80       84.45      2.14 o
  -4   1   7      823.31      911.25     11.53 o
  -3   1   7      275.49      267.02      4.29 o
  -2   1   7      610.80      550.13      7.77 o
  -1   1   7       83.41       55.23      1.61 o
   0   1   7      834.56      749.05      9.12 o
   1   1   7        0.08        1.07      0.54 o
   2   1   7      170.72      139.41      2.68 o
   3   1   7        0.28        0.80      0.80 o
   4   1   7      206.56      182.04      3.49 o
   5   1   7       12.64        9.92      1.34 o
   6   1   7       73.01       72.39      2.95 o
   7   1   7      101.92       90.08      3.75 o
   8   1   7       41.47       38.07      2.95 o
   9   1   7       40.11       51.21      3.75 o
 -10   2   7        0.13       -2.95      2.95 o
  -9   2   7      143.20      142.63      5.36 o
  -8   2   7       45.58       47.99      3.49 o
  -7   2   7        0.61        1.61      1.34 o
  -6   2   7      142.47      154.69      4.02 o
  -5   2   7      452.14      518.23      8.31 o
  -4   2   7       97.34      104.82      2.68 o
  -3   2   7      715.48      679.89      8.85 o
  -2   2   7      879.50      868.09     10.72 o
  -1   2   7      240.50      246.38      4.02 o
   0   2   7      765.02      784.71     10.19 o
   1   2   7      850.05      850.93      9.92 o
   2   2   7       61.61       64.34      1.61 o
   3   2   7       87.13       87.13      2.14 o
   4   2   7       47.20       52.55      1.88 o
   5   2   7        1.75        2.95      1.34 o
   6   2   7       79.00       81.23      3.22 o
   7   2   7        5.18        4.02      1.88 o
   8   2   7      138.57      123.59      4.56 o
  -9   3   7      106.76      104.82      5.90 o
  -8   3   7       27.42       22.25      2.95 o
  -7   3   7      318.56      330.83      6.70 o
  -6   3   7      905.07      969.43     14.21 o
  -5   3   7       91.29       87.93      2.95 o
  -4   3   7      745.71      767.29     10.19 o
  -3   3   7      661.68      699.73      9.12 o
  -2   3   7      106.77      107.51      2.41 o
  -1   3   7      669.55      761.92      9.92 o
   0   3   7       74.11       81.50      2.14 o
   1   3   7      122.37      136.73      3.49 o
   2   3   7        0.09        1.34      0.80 o
   3   3   7      101.58      104.82      2.95 o
   4   3   7       33.11       29.76      1.88 o
   5   3   7      278.69      291.15      5.90 o
   6   3   7      410.69      412.86      9.12 o
   7   3   7      382.87      366.75      8.85 o
   8   3   7       66.66       69.97      4.56 o
  -9   4   7       44.13       38.34      5.90 o
  -8   4   7       11.01       11.53      2.68 o
  -7   4   7        0.50        1.07      2.14 o
  -6   4   7       30.12       30.29      2.14 o
  -5   4   7       29.08       31.37      2.41 o
  -4   4   7      597.48      608.57     10.72 o
  -3   4   7     1184.07     1225.46     15.82 o
  -2   4   7      630.61      602.14      8.31 o
  -1   4   7        0.22        1.07      1.07 o
   0   4   7       76.91       82.04      2.95 o
   1   4   7      134.65      135.12      3.75 o
   2   4   7       15.73       18.50      1.88 o
   3   4   7      320.33      334.05      7.24 o
   4   4   7       48.66       49.60      3.22 o
   5   4   7      676.12      687.13     12.87 o
   6   4   7       11.90        9.12      2.41 o
   7   4   7       35.27       33.51      3.49 o
   8   4   7        3.34        8.31      3.22 o
  -8   5   7      115.46      116.35      6.43 o
  -7   5   7       49.15       38.34      4.02 o
  -6   5   7        0.01        0.54      2.68 o
  -5   5   7      829.77      886.05     22.25 o
  -4   5   7      251.17      254.96      5.36 o
  -3   5   7      646.77      629.22      9.65 o
  -2   5   7      717.85      728.41     12.33 o
  -1   5   7      154.42      151.21      4.29 o
   0   5   7      361.11      352.01      7.24 o
   1   5   7        3.80        4.83      1.61 o
   2   5   7      369.31      363.80      7.77 o
   3   5   7       31.03       29.22      2.68 o
   4   5   7        0.00        2.14      1.88 o
   5   5   7       10.75        9.38      2.41 o
   6   5   7       23.19       22.79      2.95 o
   7   5   7        2.08        3.49      2.95 o
  -7   6   7        0.29        5.36      3.49 o
  -6   6   7       13.61       10.72      3.22 o
  -5   6   7        1.00        2.68      2.68 o
  -4   6   7      208.90      202.41      6.70 o
  -3   6   7      283.86      268.09      7.51 o
  -2   6   7        0.22       -1.34      1.88 o
  -1   6   7      602.58      580.96     10.72 o
   0   6   7      344.91      361.66      7.77 o
   1   6   7      129.70      145.04      4.56 o
   2   6   7       10.80        7.24      2.14 o
   3   6   7      147.18      157.64      5.36 o
   4   6   7       98.90       93.83      4.83 o
   5   6   7      147.77      151.21      5.63 o
   6   6   7        3.88        5.09      2.95 o
  -5   7   7       13.27        8.85      3.75 o
  -4   7   7       51.76       48.26      4.29 o
  -3   7   7       22.62       19.03      2.95 o
  -2   7   7       96.56       90.35      5.90 o
  -1   7   7      365.50      364.88      9.65 o
   0   7   7        1.13        4.83      2.68 o
   1   7   7       71.27       71.58      4.02 o
   2   7   7      121.52      122.25      4.83 o
   3   7   7       50.26       50.67      3.75 o
   4   7   7       21.37       23.06      3.22 o
  -3   8   7        5.56        4.02      4.29 o
  -2   8   7       12.51       16.35      5.63 o
  -1   8   7      111.02      126.27     10.19 o
   0   8   7       24.50       19.84      4.56 o
   1   8   7       57.12       68.63      6.43 o
   2   8   7        4.25       -0.54      4.56 o
 -10   0   8      382.42      357.64     12.60 o
  -9   0   8      270.07      258.71      9.92 o
  -8   0   8       35.76       24.93      3.75 o
  -7   0   8       14.77       17.16      2.95 o
  -6   0   8       35.14       54.42      4.29 o
  -5   0   8      212.51      241.02      5.63 o
  -4   0   8     3721.62     4046.08     66.22 o
  -3   0   8     1292.99     1441.54     29.76 o
  -2   0   8      757.46      839.67     17.96 o
  -1   0   8      768.12      690.61     12.06 o
   0   0   8      340.03      304.29      5.90 o
   1   0   8     2093.72     2106.15     35.12 o
   2   0   8      655.50      649.06     12.06 o
   3   0   8       35.22       31.90      2.14 o
   4   0   8      381.27      418.49      9.12 o
   5   0   8      130.79      144.50      4.83 o
   6   0   8        0.93        2.14      2.14 o
   7   0   8       29.32       31.64      3.49 o
   8   0   8       86.32       98.66      5.90 o
   9   0   8       26.14       20.64      4.83 o
 -10   1   8      134.79      128.42      5.63 o
  -9   1   8      221.41      218.76      6.43 o
  -8   1   8       68.19       79.62      4.02 o
  -7   1   8       69.88       76.94      3.75 o
  -6   1   8      213.30      242.36      4.83 o
  -5   1   8      108.91      118.23      3.22 o
  -4   1   8       21.72       26.01      1.88 o
  -3   1   8      952.67      996.77     13.40 o
  -2   1   8     1309.12     1354.95     17.69 o
  -1   1   8     5689.21     5565.10     63.54 o
   0   1   8       11.60        7.51      0.80 o
   1   1   8      298.65      280.96      4.02 o
   2   1   8     1607.15     1669.15     20.11 o
   3   1   8       88.34       91.69      2.41 o
   4   1   8      160.27      165.95      3.49 o
   5   1   8       76.48       76.41      2.68 o
   6   1   8       30.69       31.10      2.14 o
   7   1   8      322.74      332.17      6.97 o
   8   1   8        0.54        2.95      2.41 o
 -10   2   8        1.81        1.34      2.95 o
  -9   2   8      172.39      167.29      5.63 o
  -8   2   8      269.61      273.99      6.97 o
  -7   2   8     1083.21     1134.04     18.50 o
  -6   2   8      160.78      153.35      3.75 o
  -5   2   8       32.44       32.17      1.88 o
  -4   2   8      308.90      334.85      5.63 o
  -3   2   8      554.83      556.83      8.31 o
  -2   2   8     2585.68     2641.53     28.69 o
  -1   2   8      338.13      325.73      5.90 o
   0   2   8     2157.55     2219.28     28.69 o
   1   2   8        8.54       10.72      0.80 o
   2   2   8        6.36        4.56      0.80 o
   3   2   8       23.22       18.50      1.34 o
   4   2   8       67.71       64.88      2.68 o
   5   2   8       75.92       83.38      2.95 o
   6   2   8       19.86       18.50      2.14 o
   7   2   8      133.72      123.59      4.29 o
   8   2   8      199.70      205.63      6.17 o
  -9   3   8        0.89       -2.14      3.22 o
  -8   3   8       97.30       97.59      4.56 o
  -7   3   8      223.63      223.59      5.36 o
  -6   3   8      116.86      113.14      3.49 o
  -5   3   8      318.81      298.92      5.63 o
  -4   3   8      110.14      112.87      2.95 o
  -3   3   8       14.46       19.30      1.07 o
  -2   3   8        0.00        0.54      0.54 o
  -1   3   8       28.50       25.74      1.34 o
   0   3   8     1299.37     1301.33     16.35 o
   1   3   8      233.83      233.51      4.02 o
   2   3   8        2.72        1.07      1.07 o
   3   3   8      129.73      143.43      3.75 o
   4   3   8       29.71       28.15      2.14 o
   5   3   8      241.77      229.22      5.90 o
   6   3   8       37.80       32.71      2.95 o
   7   3   8      643.57      658.44     13.14 o
   8   3   8      202.11      195.71      6.70 o
  -9   4   8       98.81      111.80      8.04 o
  -8   4   8        0.24        1.34      4.02 o
  -7   4   8       22.70       16.89      2.95 o
  -6   4   8       33.20       31.90      2.68 o
  -5   4   8      109.33       93.30      3.49 o
  -4   4   8      186.66      195.44      4.83 o
  -3   4   8       76.01       76.41      2.68 o
  -2   4   8      214.90      214.21      4.02 o
  -1   4   8      197.31      199.46      3.75 o
   0   4   8        2.58        3.22      1.07 o
   1   4   8      625.76      609.11     10.72 o
   2   4   8       11.24        7.77      1.61 o
   3   4   8       72.09       75.33      3.49 o
   4   4   8       30.12       25.74      2.41 o
   5   4   8        0.20        0.54      1.88 o
   6   4   8       74.92       75.87      4.29 o
   7   4   8       31.87       27.08      3.22 o
  -8   5   8        2.74        0.54      3.49 o
  -7   5   8      101.51       99.73      5.63 o
  -6   5   8        9.86        3.75      2.14 o
  -5   5   8        6.79       -0.80      2.14 o
  -4   5   8       77.93       76.41      2.95 o
  -3   5   8        9.41       11.26      1.61 o
  -2   5   8       13.78       15.28      1.88 o
  -1   5   8      706.80      695.70     10.99 o
   0   5   8       92.34      103.22      3.49 o
   1   5   8        7.51        6.97      1.61 o
   2   5   8      500.92      483.37      9.65 o
   3   5   8       11.01       10.99      2.14 o
   4   5   8        2.14        3.22      2.14 o
   5   5   8        6.61        3.49      2.41 o
   6   5   8        0.43       -0.27      2.68 o
   7   5   8        6.89        4.56      2.95 o
  -7   6   8       16.99       15.01      3.75 o
  -6   6   8      331.31      333.24      8.58 o
  -5   6   8        5.22        5.09      2.95 o
  -4   6   8      138.73      143.97      5.63 o
  -3   6   8       70.47       67.83      4.29 o
  -2   6   8      130.91      130.03      4.29 o
  -1   6   8      385.64      363.27      7.77 o
   0   6   8      474.00      472.11      9.38 o
   1   6   8       57.55       57.64      3.49 o
   2   6   8       81.09       84.18      4.02 o
   3   6   8       28.77       26.27      2.95 o
   4   6   8        1.33        2.68      2.41 o
   5   6   8       38.36       30.03      3.49 o
  -5   7   8       66.17       64.07      5.63 o
  -4   7   8        1.67        4.56      2.95 o
  -3   7   8       22.39       20.64      3.22 o
  -2   7   8       18.00       10.19      3.49 o
  -1   7   8        6.09        2.41      2.95 o
   0   7   8       16.78       15.55      2.95 o
   1   7   8      368.28      398.66      8.85 o
   2   7   8        4.68        5.90      2.41 o
   3   7   8       36.95       38.61      3.75 o
   4   7   8        1.06       -2.68      2.68 o
  -2   8   8       72.19       87.93      7.24 o
  -1   8   8       28.34       32.71      6.70 o
   0   8   8        2.78        2.95      5.09 o
   1   8   8       25.22       28.42      4.29 o
 -10   1   9      154.12      157.64      5.90 o
  -9   1   9       10.58        8.04      2.68 o
  -8   1   9      290.73      297.85      7.24 o
  -7   1   9      188.97      186.86      5.09 o
  -6   1   9      120.10      127.34      4.02 o
  -5   1   9       27.74       25.74      1.88 o
  -4   1   9        0.28        0.00      0.80 o
  -3   1   9       28.16       38.61      1.88 o
  -2   1   9      548.38      611.25      8.58 o
  -1   1   9       51.87       41.82      1.61 o
   0   1   9      424.08      423.32      5.63 o
   1   1   9      701.96      710.99      9.12 o
   2   1   9      191.57      194.37      3.49 o
   3   1   9     2010.30     1980.68     23.86 o
   4   1   9       36.38       29.22      1.88 o
   5   1   9       80.91       79.62      2.68 o
   6   1   9       66.88       71.04      3.49 o
   7   1   9       68.40       64.07      3.49 o
   8   1   9        4.89        4.29      2.41 o
 -10   2   9       10.03        6.97      3.22 o
  -9   2   9       69.06       63.81      4.02 o
  -8   2   9      119.75      123.32      4.83 o
  -7   2   9       50.99       46.65      3.22 o
  -6   2   9      188.46      191.15      4.56 o
  -5   2   9      245.66      265.15      5.09 o
  -4   2   9        1.00        1.61      1.07 o
  -3   2   9      291.52      363.80      5.90 o
  -2   2   9       16.60       10.46      0.80 o
  -1   2   9      898.81      928.95     12.87 o
   0   2   9      251.37      259.25      4.02 o
   1   2   9     3229.49     3288.44     42.09 o
   2   2   9       54.45       54.16      1.88 o
   3   2   9      149.53      153.62      3.22 o
   4   2   9      329.86      343.43      6.43 o
   5   2   9       56.36       56.03      2.95 o
   6   2   9       97.66       95.44      3.49 o
   7   2   9       23.11       27.61      2.95 o
   8   2   9        0.16        0.00      2.68 o
  -9   3   9       41.41       34.05      3.49 o
  -8   3   9        7.03        9.12      2.41 o
  -7   3   9       78.36       81.23      4.02 o
  -6   3   9       43.97       41.82      2.41 o
  -5   3   9      523.96      546.91      8.85 o
  -4   3   9      102.61      105.36      2.95 o
  -3   3   9        4.81        2.41      0.80 o
  -2   3   9        0.92        2.68      0.80 o
  -1   3   9       75.85       82.04      2.14 o
   0   3   9      653.26      665.14      9.12 o
   1   3   9      156.20      154.15      3.75 o
   2   3   9      978.52     1021.97     15.01 o
   3   3   9        7.51        5.09      1.34 o
   4   3   9       24.26       21.72      1.88 o
   5   3   9       26.62       26.27      2.41 o
   6   3   9       29.45       28.69      2.95 o
   7   3   9       37.29       34.58      3.49 o
   8   3   9       33.34       32.44      3.75 o
  -9   4   9       26.22       30.29      5.63 o
  -8   4   9       60.91       63.27      6.17 o
  -7   4   9        0.13       -1.88      1.88 o
  -6   4   9      168.53      166.22      4.56 o
  -5   4   9       11.93        6.43      1.61 o
  -4   4   9      282.46      278.82      6.17 o
  -3   4   9      206.20      196.78      4.83 o
  -2   4   9        1.87        3.75      1.07 o
  -1   4   9      330.65      333.51      6.17 o
   0   4   9      444.95      443.70      7.51 o
   1   4   9      264.79      244.50      5.09 o
   2   4   9        9.14       10.19      1.61 o
   3   4   9        0.00        0.00      1.34 o
   4   4   9      259.90      256.03      5.90 o
   5   4   9       43.97       37.00      3.22 o
   6   4   9       46.50       44.50      3.49 o
   7   4   9        0.44       -2.68      2.68 o
  -8   5   9        5.99        4.56      4.56 o
  -7   5   9       16.29       16.89      3.22 o
  -6   5   9       22.08       18.77      2.95 o
  -5   5   9      120.24      121.98      5.09 o
  -4   5   9      157.30      152.01      4.56 o
  -3   5   9       27.50       23.06      2.14 o
  -2   5   9     1722.56     1774.52     27.61 o
  -1   5   9       62.57       56.57      2.68 o
   0   5   9     1439.20     1510.17     21.45 o
   1   5   9        7.65        5.63      1.61 o
   2   5   9      309.03      314.74      7.24 o
   3   5   9       38.19       32.98      2.95 o
   4   5   9      128.08      134.32      4.83 o
   5   5   9        0.60        3.49      2.41 o
   6   5   9       15.24       11.80      2.95 o
  -7   6   9       87.96       91.69      5.90 o
  -6   6   9       79.35       71.85      5.90 o
  -5   6   9       16.09       14.48      3.49 o
  -4   6   9       36.88       35.12      3.49 o
  -3   6   9      306.26      304.82      8.31 o
  -2   6   9      111.99      120.91      4.29 o
  -1   6   9      158.25      162.47      4.83 o
   0   6   9      182.96      196.51      5.63 o
   1   6   9      149.87      152.01      4.83 o
   2   6   9      345.42      340.75      8.04 o
   3   6   9       36.16       45.04      3.49 o
   4   6   9       83.87       79.09      4.56 o
   5   6   9       29.94       28.95      3.49 o
  -5   7   9       96.29       84.99      6.70 o
  -4   7   9      139.27      149.60      6.43 o
  -3   7   9       10.12        8.85      2.95 o
  -2   7   9        6.73        2.14      2.68 o
  -1   7   9      102.55       91.69      5.36 o
   0   7   9        5.24        6.17      2.41 o
   1   7   9       88.67       90.35      4.83 o
   2   7   9       33.98       37.00      3.49 o
   3   7   9       12.15        9.92      2.95 o
   4   7   9       49.81       55.23      4.29 o
  -2   8   9        0.01        0.54      3.49 o
  -1   8   9       13.14       12.06      3.49 o
   0   8   9       29.67       35.12      5.09 o
 -10   0  10        8.87        9.65      4.29 o
  -9   0  10       56.59       60.59      5.63 o
  -8   0  10       99.75      103.48      6.17 o
  -7   0  10       30.20       28.15      3.49 o
  -6   0  10        0.10        0.80      2.14 o
  -5   0  10       50.20       48.79      3.75 o
  -4   0  10      192.56      207.24      5.36 o
  -3   0  10     1006.80     1087.93     24.40 o
  -2   0  10     1019.03     1042.35     22.25 o
  -1   0  10      287.56      281.50      5.63 o
   0   0  10       80.46       59.78      2.14 o
   1   0  10      683.16      663.53     12.33 o
   2   0  10      123.66      125.47      3.75 o
   3   0  10      563.04      592.76     11.80 o
   4   0  10      933.16      921.98     17.43 o
   5   0  10     1222.33     1309.37     24.13 o
   6   0  10        5.18        6.43      2.14 o
   7   0  10       72.14       63.27      4.56 o
   8   0  10       14.06       12.60      4.02 o
 -10   1  10      170.52      156.57      5.90 o
  -9   1  10       18.14       14.48      2.95 o
  -8   1  10      331.38      344.77      8.31 o
  -7   1  10       11.48        8.58      2.14 o
  -6   1  10       19.23       16.89      2.14 o
  -5   1  10      285.50      309.38      6.43 o
  -4   1  10      151.09      132.17      3.75 o
  -3   1  10       32.96       31.90      1.61 o
  -2   1  10      194.08      189.54      3.49 o
  -1   1  10      113.21       91.15      1.88 o
   0   1  10       25.60       26.54      1.34 o
   1   1  10       37.42       42.63      1.61 o
   2   1  10      179.82      161.66      2.95 o
   3   1  10        0.24        0.27      1.07 o
   4   1  10        2.92        2.41      1.07 o
   5   1  10        1.30        0.27      1.34 o
   6   1  10       19.76       12.33      1.88 o
   7   1  10        0.14        0.80      2.14 o
   8   1  10       11.98       13.94      2.68 o
  -9   2  10       34.34       24.40      3.22 o
  -8   2  10      406.45      419.84      9.12 o
  -7   2  10        8.81        8.85      2.14 o
  -6   2  10      261.23      276.67      6.43 o
  -5   2  10      220.84      222.79      4.56 o
  -4   2  10      147.43      166.22      3.75 o
  -3   2  10     1010.70      987.93     13.67 o
  -2   2  10       36.12       31.10      1.34 o
  -1   2  10      123.20       98.66      2.14 o
   0   2  10      205.48      191.42      3.22 o
   1   2  10      374.64      349.86      5.09 o
   2   2  10      209.51      208.85      3.75 o
   3   2  10       11.81        8.04      1.34 o
   4   2  10       57.77       59.52      2.68 o
   5   2  10      317.74      301.34      6.17 o
   6   2  10       11.41        8.85      2.41 o
   7   2  10        9.62        5.63      2.41 o
   8   2  10      108.67      114.74      5.90 o
  -9   3  10      181.00      173.46      5.90 o
  -8   3  10        0.56       -1.34      2.14 o
  -7   3  10      123.89      126.81      4.56 o
  -6   3  10      350.46      385.79      6.97 o
  -5   3  10     1018.58     1025.73     15.28 o
  -4   3  10      133.48      128.69      3.75 o
  -3   3  10       12.41        7.24      1.34 o
  -2   3  10      685.36      751.20     12.33 o
  -1   3  10        2.90        1.61      1.07 o
   0   3  10       13.87       14.75      1.34 o
   1   3  10      204.71      230.02      4.83 o
   2   3  10      141.31      157.10      4.02 o
   3   3  10      988.35     1034.04     15.55 o
   4   3  10       32.31       28.95      2.41 o
   5   3  10      277.85      291.69      7.24 o
   6   3  10      138.21      141.55      5.09 o
   7   3  10       43.08       40.48      3.75 o
  -8   4  10        0.19        0.00      4.02 o
  -7   4  10      161.63      166.49      6.17 o
  -6   4  10      103.00      103.48      4.02 o
  -5   4  10      284.96      271.85      6.43 o
  -4   4  10      189.36      178.28      4.83 o
  -3   4  10      723.62      671.84     11.53 o
  -2   4  10      193.02      192.22      4.29 o
  -1   4  10      108.10      115.55      3.22 o
   0   4  10      313.95      313.13      5.90 o
   1   4  10       15.41       16.09      1.88 o
   2   4  10      677.24      698.39     11.26 o
   3   4  10      181.58      186.59      4.83 o
   4   4  10      845.47      861.12     13.94 o
   5   4  10       74.48       75.60      4.29 o
   6   4  10      146.66      161.12      5.63 o
   7   4  10        5.90       -0.80      2.95 o
  -8   5  10        2.13        3.22      4.83 o
  -7   5  10        7.34        0.27      4.02 o
  -6   5  10        0.59        4.83      2.68 o
  -5   5  10       45.70       52.55      3.49 o
  -4   5  10      743.57      751.47     16.62 o
  -3   5  10       60.57       52.55      2.95 o
  -2   5  10       81.97       80.43      3.49 o
  -1   5  10      950.74      957.90     16.35 o
   0   5  10       55.94       57.64      2.95 o
   1   5  10        1.08        1.07      1.61 o
   2   5  10       89.83       85.52      3.75 o
   3   5  10       86.03       79.62      3.75 o
   4   5  10        0.12        3.22      2.14 o
   5   5  10       26.86       29.49      3.22 o
   6   5  10       13.96       11.53      2.95 o
  -6   6  10        8.05        6.17      3.49 o
  -5   6  10      133.48      135.39      6.97 o
  -4   6  10       72.21       71.31      5.63 o
  -3   6  10      364.90      371.58      8.04 o
  -2   6  10        3.85        4.29      1.88 o
  -1   6  10        2.17        4.56      1.88 o
   0   6  10       77.64       88.47      3.75 o
   1   6  10       12.12       12.06      2.14 o
   2   6  10      361.91      397.32      8.04 o
   3   6  10       49.22       55.23      3.49 o
   4   6  10       15.47       18.77      2.68 o
   5   6  10       48.84       56.57      4.29 o
  -5   7  10       52.17       49.87      7.51 o
  -4   7  10       79.43       89.54      5.36 o
  -3   7  10        4.07        1.61      2.68 o
  -2   7  10        5.17        3.22      2.68 o
  -1   7  10        0.00        1.34      2.95 o
   0   7  10      156.49      176.41      5.09 o
   1   7  10       78.67       92.22      4.29 o
   2   7  10        5.45        9.12      2.68 o
   3   7  10       15.49       24.66      2.95 o
 -10   1  11        7.69       -0.27      2.95 o
  -9   1  11      279.64      266.75      7.24 o
  -8   1  11       25.00       24.93      2.68 o
  -7   1  11       14.52       11.26      2.14 o
  -6   1  11       33.67       31.64      2.41 o
  -5   1  11       41.96       41.82      2.41 o
  -4   1  11       27.28       21.72      1.88 o
  -3   1  11       30.78       28.15      1.88 o
  -2   1  11        3.06        2.41      0.80 o
  -1   1  11       66.46       93.56      2.14 o
   0   1  11      248.23      252.01      4.02 o
   1   1  11      481.05      494.90      6.97 o
   2   1  11      145.36      152.81      2.95 o
   3   1  11      131.02      146.65      3.22 o
   4   1  11        6.81        6.43      1.34 o
   5   1  11      209.23      211.53      5.09 o
   6   1  11      484.69      490.08      9.12 o
   7   1  11      468.94      461.93      9.12 o
   8   1  11       56.00       52.01      3.75 o
  -9   2  11       89.22       84.45      4.83 o
  -8   2  11       27.31       24.13      2.95 o
  -7   2  11      131.24      126.54      4.56 o
  -6   2  11      161.42      169.70      4.83 o
  -5   2  11       92.16       84.18      3.22 o
  -4   2  11      112.02      104.29      2.95 o
  -3   2  11        1.88        1.34      0.80 o
  -2   2  11      240.96      217.69      4.56 o
  -1   2  11      145.70      148.79      2.95 o
   0   2  11      226.10      235.39      4.56 o
   1   2  11      175.55      162.47      3.49 o
   2   2  11        5.75        5.63      1.07 o
   3   2  11       13.09       13.14      1.61 o
   4   2  11      406.22      426.54      8.58 o
   5   2  11        8.57        7.77      1.88 o
   6   2  11      201.11      194.64      5.90 o
   7   2  11        2.76        4.29      2.68 o
  -9   3  11       31.70       31.10      4.29 o
  -8   3  11       19.74       16.35      3.22 o
  -7   3  11      332.35      345.04      9.12 o
  -6   3  11       41.15       42.63      3.49 o
  -5   3  11       97.47       98.93      3.49 o
  -4   3  11      417.62      401.60      7.77 o
  -3   3  11        0.45        1.88      1.07 o
  -2   3  11       53.54       42.63      2.41 o
  -1   3  11      463.46      447.18      7.24 o
   0   3  11      263.58      276.14      5.90 o
   1   3  11       25.18       24.40      1.88 o
   2   3  11      756.95      786.32     13.40 o
   3   3  11      130.44      134.32      4.29 o
   4   3  11      627.91      640.21     12.06 o
   5   3  11       39.35       39.68      3.22 o
   6   3  11       87.57       82.04      4.56 o
   7   3  11      143.20      145.84      5.63 o
  -8   4  11       17.22       16.35      4.56 o
  -7   4  11        6.74        8.58      2.95 o
  -6   4  11       17.35       14.75      2.68 o
  -5   4  11      155.33      140.21      4.56 o
  -4   4  11      141.80      147.72      4.29 o
  -3   4  11      966.48      943.96     15.55 o
  -2   4  11     1358.39     1371.84     21.45 o
  -1   4  11       18.74       15.82      2.14 o
   0   4  11      204.41      206.16      4.83 o
   1   4  11      155.15      140.75      4.02 o
   2   4  11      293.76      296.51      6.17 o
   3   4  11       13.89       12.33      1.88 o
   4   4  11       27.94       27.35      2.41 o
   5   4  11      173.87      164.61      5.63 o
   6   4  11        0.53        1.07      2.68 o
  -7   5  11       34.54       37.27      5.09 o
  -6   5  11       44.44       40.48      3.75 o
  -5   5  11        0.29        0.54      1.88 o
  -4   5  11        6.12        2.41      1.88 o
  -3   5  11       10.41        8.58      1.88 o
  -2   5  11        8.09        9.12      1.88 o
  -1   5  11        0.84        4.29      1.88 o
   0   5  11       50.50       49.60      2.95 o
   1   5  11      130.03      132.97      4.02 o
   2   5  11        4.75        6.17      1.88 o
   3   5  11       53.01       54.42      3.22 o
   4   5  11        2.60        4.02      2.14 o
   5   5  11       16.69       16.35      2.95 o
   6   5  11       77.24       78.55      4.83 o
  -6   6  11        0.15       -0.27      3.49 o
  -5   6  11       24.52       17.43      3.49 o
  -4   6  11       20.58       15.28      3.22 o
  -3   6  11      226.64      225.47      5.90 o
  -2   6  11      130.38      128.15      4.56 o
  -1   6  11       52.98       52.28      3.22 o
   0   6  11       85.86       91.69      4.29 o
   1   6  11      209.85      229.49      5.63 o
   2   6  11       57.21       53.89      3.49 o
   3   6  11        1.85        0.27      2.41 o
   4   6  11       27.50       37.27      3.49 o
  -4   7  11        1.48       -1.61      3.49 o
  -3   7  11        0.97        0.00      2.95 o
  -2   7  11        5.00        3.49      2.68 o
  -1   7  11        0.00        1.34      2.68 o
   0   7  11        0.07        0.00      2.14 o
   1   7  11        4.68        0.80      2.68 o
   2   7  11      266.54      319.03      7.51 o
   3   7  11        1.00        0.80      2.68 o
  -9   0  12        4.54        4.02      3.75 o
  -8   0  12        3.91        1.61      2.95 o
  -7   0  12       14.59       14.21      2.95 o
  -6   0  12     1239.44     1300.52     28.95 o
  -5   0  12      669.65      674.79     16.35 o
  -4   0  12        7.19        4.29      1.61 o
  -3   0  12       14.78       13.67      1.88 o
  -2   0  12      232.71      253.62      6.97 o
  -1   0  12      323.16      319.30      6.70 o
   0   0  12      102.75       95.71      2.95 o
   1   0  12     1062.62      919.29     16.62 o
   2   0  12       60.30       67.83      2.95 o
   3   0  12       63.99       58.71      2.95 o
   4   0  12      159.06      153.08      5.09 o
   5   0  12       11.72        5.36      2.14 o
   6   0  12       23.87       25.20      3.22 o
   7   0  12       19.25       24.93      4.56 o
  -9   1  12        0.10       -1.88      2.68 o
  -8   1  12        8.79        9.38      2.41 o
  -7   1  12      395.95      395.17      8.31 o
  -6   1  12        3.32        3.75      1.88 o
  -5   1  12      298.58      295.71      6.43 o
  -4   1  12      679.83      690.88     11.53 o
  -3   1  12      179.44      173.72      3.49 o
  -2   1  12      159.01      149.06      3.22 o
  -1   1  12      602.37      569.43      8.31 o
   0   1  12        2.26        2.14      0.80 o
   1   1  12      225.11      216.89      3.75 o
   2   1  12      214.38      208.31      3.75 o
   3   1  12       53.56       62.20      2.41 o
   4   1  12        0.83        1.61      1.34 o
   5   1  12       22.04       18.23      2.14 o
   6   1  12        1.46        1.34      2.14 o
   7   1  12        0.18        2.41      2.41 o
  -9   2  12       84.49       83.65      4.83 o
  -8   2  12        8.66        3.22      2.41 o
  -7   2  12      630.99      635.65     11.80 o
  -6   2  12      122.90      123.06      4.02 o
  -5   2  12      206.60      219.57      5.36 o
  -4   2  12       42.90       28.15      1.88 o
  -3   2  12      301.08      291.95      5.09 o
  -2   2  12        1.27        2.14      1.07 o
  -1   2  12       24.27       26.01      1.61 o
   0   2  12      940.19      908.03     12.87 o
   1   2  12       25.95       26.01      1.88 o
   2   2  12       75.87       68.90      2.95 o
   3   2  12      203.47      205.90      5.36 o
   4   2  12        7.91        6.17      1.88 o
   5   2  12       66.98       66.76      3.75 o
   6   2  12       45.79       38.61      3.49 o
   7   2  12      112.92      103.48      5.36 o
  -9   3  12       52.50       54.69      4.83 o
  -8   3  12      469.76      482.30     12.06 o
  -7   3  12       95.94       99.19      5.09 o
  -6   3  12        0.01       -1.34      1.88 o
  -5   3  12     1387.91     1447.44     26.54 o
  -4   3  12        5.57        4.83      1.34 o
  -3   3  12       16.00       13.94      1.61 o
  -2   3  12      368.20      361.93      6.97 o
  -1   3  12        4.96        3.49      1.34 o
   0   3  12       54.85       46.38      2.68 o
   1   3  12      142.51      156.57      4.29 o
   2   3  12       50.98       50.67      2.95 o
   3   3  12       44.98       43.70      2.95 o
   4   3  12       50.48       51.21      3.49 o
   5   3  12       10.51        8.58      2.41 o
   6   3  12      133.28      132.97      5.36 o
   7   3  12       12.84       10.99      3.22 o
  -8   4  12       84.85       91.42      5.90 o
  -7   4  12      656.19      685.52     15.28 o
  -6   4  12        4.22        5.63      2.41 o
  -5   4  12      119.37      120.11      4.29 o
  -4   4  12      208.03      213.40      5.36 o
  -3   4  12       61.77       49.33      2.95 o
  -2   4  12      133.66      141.02      4.83 o
  -1   4  12       21.11       21.18      2.14 o
   0   4  12      347.27      330.56      7.24 o
   1   4  12      367.72      332.17      7.24 o
   2   4  12      345.82      324.66      7.24 o
   3   4  12      112.41      122.79      4.56 o
   4   4  12      251.80      254.15      6.97 o
   5   4  12       42.72       45.84      3.75 o
   6   4  12      213.64      212.06      6.70 o
  -7   5  12       66.63       73.46      6.43 o
  -6   5  12        0.10        1.88      2.68 o
  -5   5  12       83.29       76.41      4.29 o
  -4   5  12        1.37        2.14      1.88 o
  -3   5  12      369.09      367.02      8.85 o
  -2   5  12      567.93      549.32     12.06 o
  -1   5  12     1348.62     1338.06     25.47 o
   0   5  12      702.14      713.13     13.14 o
   1   5  12      312.53      313.40      6.70 o
   2   5  12        1.10        2.68      1.88 o
   3   5  12       27.63       30.03      2.68 o
   4   5  12        0.43        0.27      2.14 o
   5   5  12       33.70       43.70      3.75 o
  -6   6  12        4.01       -3.49      5.09 o
  -5   6  12        0.58        2.95      3.22 o
  -4   6  12       21.07       15.01      3.49 o
  -3   6  12       52.64       49.87      3.75 o
  -2   6  12        0.90        3.75      1.88 o
  -1   6  12       76.60       81.77      3.75 o
   0   6  12       81.95       90.35      4.29 o
   1   6  12      424.81      456.83      9.92 o
   2   6  12       13.58       14.21      2.41 o
   3   6  12       18.38       14.21      2.68 o
   4   6  12       96.10      112.33      5.09 o
  -4   7  12        8.07        8.04      3.75 o
  -3   7  12       31.47       31.10      3.75 o
  -2   7  12        1.32        0.80      2.95 o
  -1   7  12        5.04        2.41      2.41 o
   0   7  12       59.01       58.98      4.02 o
   1   7  12       13.52       12.87      2.95 o
   2   7  12       48.87       56.03      4.29 o
  -9   1  13      214.49      198.39      6.43 o
  -8   1  13       72.35       73.73      4.29 o
  -7   1  13      142.29      130.29      4.83 o
  -6   1  13       51.50       53.35      3.22 o
  -5   1  13       18.36       20.64      1.88 o
  -4   1  13       98.78      109.11      3.49 o
  -3   1  13       73.15       68.90      2.68 o
  -2   1  13      505.84      493.56      7.51 o
  -1   1  13      642.17      594.36      9.92 o
   0   1  13        0.09        1.88      0.80 o
   1   1  13      419.77      395.17      5.90 o
   2   1  13       93.92       82.30      2.41 o
   3   1  13      141.29      137.26      3.22 o
   4   1  13      145.39      139.14      3.75 o
   5   1  13       49.88       53.08      3.22 o
   6   1  13        5.97        5.36      2.41 o
   7   1  13        1.70       -1.34      2.68 o
  -9   2  13       54.32       60.59      4.29 o
  -8   2  13        1.02        1.61      2.41 o
  -7   2  13       56.36       46.11      3.22 o
  -6   2  13      189.25      201.87      4.83 o
  -5   2  13      159.35      165.41      4.56 o
  -4   2  13       19.35       17.16      2.14 o
  -3   2  13      299.54      303.21      6.17 o
  -2   2  13      198.67      181.77      4.56 o
  -1   2  13        0.20        0.80      1.07 o
   0   2  13       23.44       15.55      1.34 o
   1   2  13      284.84      288.47      5.36 o
   2   2  13      143.40      140.48      4.02 o
   3   2  13      345.63      337.80      7.24 o
   4   2  13      166.54      168.90      5.09 o
   5   2  13      120.08      117.43      4.56 o
   6   2  13      125.06      125.47      5.09 o
   7   2  13      137.38      129.76      5.63 o
  -9   3  13        0.75       -3.22      3.22 o
  -8   3  13        0.00        2.14      2.95 o
  -7   3  13       73.99       89.81      5.09 o
  -6   3  13       14.41       20.64      2.95 o
  -5   3  13        0.12        2.14      1.88 o
  -4   3  13       99.17       89.81      4.02 o
  -3   3  13      100.54       83.38      3.22 o
  -2   3  13       15.30       15.82      1.61 o
  -1   3  13       32.56       30.03      2.14 o
   0   3  13      105.69       94.37      3.22 o
   1   3  13       12.32       10.99      1.61 o
   2   3  13       43.79       45.04      2.95 o
   3   3  13       40.35       31.10      2.68 o
   4   3  13      127.85      120.37      4.56 o
   5   3  13        1.05        0.80      2.41 o
   6   3  13       20.49       26.54      3.22 o
  -8   4  13      240.29      226.27      8.04 o
  -7   4  13        0.04       -0.80      2.68 o
  -6   4  13      573.36      559.78     12.87 o
  -5   4  13      302.59      301.61      8.04 o
  -4   4  13       12.87        4.83      1.61 o
  -3   4  13      193.16      181.50      5.63 o
  -2   4  13       41.37       41.82      3.22 o
  -1   4  13        6.31        6.17      1.88 o
   0   4  13      125.54      117.16      4.56 o
   1   4  13      214.05      215.01      5.63 o
   2   4  13       18.18        9.38      2.14 o
   3   4  13       91.60       89.54      4.29 o
   4   4  13       12.47       11.26      2.41 o
   5   4  13       73.36       69.17      4.29 o
   6   4  13       72.93       67.83      4.83 o
  -7   5  13       48.23       54.42      4.83 o
  -6   5  13       24.31       30.29      3.49 o
  -5   5  13       37.76       35.92      4.29 o
  -4   5  13        2.95        4.83      2.14 o
  -3   5  13      125.71      102.14      4.56 o
  -2   5  13        0.76        0.54      1.88 o
  -1   5  13        1.59        0.80      2.14 o
   0   5  13      235.84      279.09      7.77 o
   1   5  13        5.73        4.83      2.14 o
   2   5  13       70.30       78.02      3.75 o
   3   5  13        0.34        0.80      2.14 o
   4   5  13       16.54       14.48      2.68 o
   5   5  13        0.43       -0.54      2.68 o
  -6   6  13      124.64      135.92     10.72 o
  -5   6  13       44.19       44.24      4.83 o
  -4   6  13       78.53       85.52      5.09 o
  -3   6  13       16.49       13.14      2.41 o
  -2   6  13        1.72        2.14      2.14 o
  -1   6  13       20.11       17.43      2.41 o
   0   6  13       17.71       13.14      2.41 o
   1   6  13       57.07       63.54      4.02 o
   2   6  13      146.28      161.93      5.90 o
   3   6  13       18.78       20.11      2.95 o
  -3   7  13        4.40        7.51      3.75 o
  -2   7  13       11.29       10.46      3.22 o
  -1   7  13       38.69       35.66      3.49 o
   0   7  13       13.23       16.89      2.95 o
   1   7  13       34.91       31.37      3.49 o
  -9   0  14      914.34      963.53     24.66 o
  -8   0  14        3.36        1.61      3.22 o
  -7   0  14     1741.59     1684.97     37.27 o
  -6   0  14       40.47       42.09      4.02 o
  -5   0  14     1369.85     1301.33     28.69 o
  -4   0  14      577.27      585.79     14.48 o
  -3   0  14     1444.82     1445.83     30.83 o
  -2   0  14      508.75      500.00     12.33 o
  -1   0  14       13.67        9.92      1.34 o
   0   0  14      121.38      115.28      3.75 o
   1   0  14     1186.98     1113.39     20.11 o
   2   0  14       50.18       45.31      2.95 o
   3   0  14       12.88       16.35      2.14 o
   4   0  14      740.42      712.59     14.75 o
   5   0  14       53.12       63.54      4.29 o
   6   0  14        3.34        5.09      3.49 o
   7   0  14       22.41       23.32      4.83 o
  -9   1  14      249.67      227.08      6.70 o
  -8   1  14       23.25       19.84      2.68 o
  -7   1  14        0.05       -1.88      1.88 o
  -6   1  14        2.71        2.95      1.88 o
  -5   1  14        6.67        2.68      1.61 o
  -4   1  14      766.87      746.64     12.60 o
  -3   1  14      515.22      480.16      8.58 o
  -2   1  14      789.93      792.49     12.87 o
  -1   1  14     2485.68     2422.50     34.85 o
   0   1  14        6.14        4.83      1.07 o
   1   1  14        2.33        1.07      1.07 o
   2   1  14      413.93      407.77      6.43 o
   3   1  14        0.86        1.88      1.34 o
   4   1  14       43.73       43.70      3.22 o
   5   1  14       26.37       19.57      2.68 o
   6   1  14      195.29      189.01      6.17 o
   7   1  14        6.01        5.90      3.22 o
  -9   2  14       51.05       57.64      4.83 o
  -8   2  14        0.02       -1.07      2.68 o
  -7   2  14       41.10       37.27      3.75 o
  -6   2  14        3.72        6.70      2.14 o
  -5   2  14        0.68       -0.54      1.88 o
  -4   2  14      237.18      235.39      6.43 o
  -3   2  14     1091.99     1057.10     19.57 o
  -2   2  14        0.40        1.61      1.34 o
  -1   2  14       11.34        7.77      1.34 o
   0   2  14      102.10      102.14      3.75 o
   1   2  14       33.84       32.17      1.88 o
   2   2  14        1.77        2.41      1.61 o
   3   2  14      435.57      425.73      8.85 o
   4   2  14      181.42      171.04      5.09 o
   5   2  14       24.69       28.42      2.95 o
   6   2  14      205.88      216.62      6.70 o
  -8   3  14       14.42       11.80      3.22 o
  -7   3  14        0.29        2.14      2.68 o
  -6   3  14      627.57      632.70     13.94 o
  -5   3  14      568.17      575.33     12.60 o
  -4   3  14      722.71      713.93     14.48 o
  -3   3  14       11.58       12.06      1.88 o
  -2   3  14        0.05        1.61      1.34 o
  -1   3  14        4.70        0.54      1.61 o
   0   3  14      190.45      200.00      5.90 o
   1   3  14       27.58       26.27      2.14 o
   2   3  14      197.20      190.08      5.09 o
   3   3  14      100.30      102.14      4.02 o
   4   3  14      245.61      242.89      6.43 o
   5   3  14      375.97      376.94      9.12 o
   6   3  14       64.59       66.76      4.56 o
  -8   4  14       93.54       94.91      6.43 o
  -7   4  14       13.92       16.09      2.68 o
  -6   4  14       14.73       13.14      2.95 o
  -5   4  14       11.38        6.97      2.41 o
  -4   4  14      129.97      119.30      4.83 o
  -3   4  14      296.31      279.09      7.51 o
  -2   4  14        9.51        5.90      1.88 o
  -1   4  14       47.31       45.84      3.49 o
   0   4  14      279.93      255.23      7.24 o
   1   4  14       15.71       15.82      2.41 o
   2   4  14      386.91      360.85      8.04 o
   3   4  14       18.42       19.03      2.68 o
   4   4  14        0.70        2.14      2.41 o
   5   4  14        6.06        8.85      2.95 o
  -7   5  14        3.39        2.95      4.29 o
  -6   5  14        4.52        1.61      3.22 o
  -5   5  14        7.81        3.49      2.95 o
  -4   5  14      152.16      160.32      5.63 o
  -3   5  14       35.90       32.98      3.22 o
  -2   5  14       14.24        9.38      2.14 o
  -1   5  14      367.06      366.75      9.38 o
   0   5  14       45.94       55.23      4.02 o
   1   5  14       45.01       45.04      3.75 o
   2   5  14       30.37       34.32      3.49 o
   3   5  14        5.29        6.97      2.41 o
   4   5  14      105.69      113.67      5.36 o
  -5   6  14       15.16       20.64      5.90 o
  -4   6  14       12.15       15.28      2.95 o
  -3   6  14      195.40      195.44      6.70 o
  -2   6  14       54.00       61.39      4.29 o
  -1   6  14      303.86      299.46      8.58 o
   0   6  14       24.49       29.49      3.49 o
   1   6  14       59.15       62.20      4.56 o
   2   6  14      141.31      155.49      5.90 o
   3   6  14       39.70       43.70      4.29 o
  -2   7  14       14.79       16.89      3.22 o
  -1   7  14       22.54       26.54      3.75 o
   0   7  14        0.52        0.80      2.95 o
  -9   1  15       98.05      101.61      5.36 o
  -8   1  15       22.00       22.79      2.95 o
  -7   1  15      336.05      342.62      7.77 o
  -6   1  15        5.81        4.02      1.88 o
  -5   1  15      709.82      702.67     12.33 o
  -4   1  15       10.19        9.92      1.61 o
  -3   1  15      346.67      306.97      6.43 o
  -2   1  15       47.97       47.72      2.41 o
  -1   1  15       81.22       93.30      3.22 o
   0   1  15      156.39      140.75      3.75 o
   1   1  15       14.48        8.04      1.34 o
   2   1  15       83.96       81.23      2.95 o
   3   1  15      172.50      175.07      4.83 o
   4   1  15      115.48      119.57      4.29 o
   5   1  15        7.97        5.63      2.41 o
   6   1  15       38.58       39.41      3.75 o
  -9   2  15        0.11        2.95      3.22 o
  -8   2  15        2.98        8.85      2.95 o
  -7   2  15       22.75       22.79      3.22 o
  -6   2  15        0.05       -1.07      1.88 o
  -5   2  15        0.35       -0.80      1.88 o
  -4   2  15      289.94      314.21      8.04 o
  -3   2  15      131.77      131.37      4.56 o
  -2   2  15      836.22      810.72     15.55 o
  -1   2  15        0.69        0.80      1.34 o
   0   2  15      375.60      355.76      7.24 o
   1   2  15       11.85       13.14      1.61 o
   2   2  15       14.12        9.92      1.88 o
   3   2  15       22.60       24.93      2.41 o
   4   2  15       10.64        9.92      2.41 o
   5   2  15      118.35      107.24      4.83 o
   6   2  15        4.75        4.83      2.95 o
  -8   3  15       90.65       99.19      5.90 o
  -7   3  15      104.10       99.73      5.36 o
  -6   3  15      267.05      266.49      7.77 o
  -5   3  15      365.93      354.96      9.12 o
  -4   3  15      151.69      149.06      5.36 o
  -3   3  15      363.42      331.90      8.31 o
  -2   3  15        2.79        1.61      1.61 o
  -1   3  15       11.29       12.06      2.14 o
   0   3  15        6.67        9.38      2.14 o
   1   3  15        1.99        4.02      1.88 o
   2   3  15      427.81      400.53      8.58 o
   3   3  15        6.34        5.09      2.14 o
   4   3  15       35.68       30.56      2.95 o
   5   3  15       83.01       84.99      4.83 o
  -7   4  15      411.62      468.63     12.06 o
  -6   4  15       23.32       17.43      3.22 o
  -5   4  15       15.15       15.55      2.68 o
  -4   4  15       44.54       28.15      3.49 o
  -3   4  15      107.79       92.76      4.29 o
  -2   4  15      167.28      152.28      5.36 o
  -1   4  15      156.94      130.83      4.83 o
   0   4  15       14.58       10.99      2.14 o
   1   4  15       49.43       31.10      2.95 o
   2   4  15        9.33       12.06      2.41 o
   3   4  15       15.57       12.60      2.41 o
   4   4  15      103.58      106.43      4.83 o
   5   4  15        7.24        6.43      2.95 o
  -6   5  15       18.82       30.03      4.29 o
  -5   5  15       16.62       13.40      3.49 o
  -4   5  15        9.76        4.29      2.95 o
  -3   5  15       24.37       17.16      2.68 o
  -2   5  15       41.85       37.53      3.49 o
  -1   5  15        6.94       13.67      2.68 o
   0   5  15       55.12       60.59      4.29 o
   1   5  15        2.24        1.07      2.41 o
   2   5  15       10.37       12.87      2.95 o
   3   5  15       75.12       83.38      4.83 o
   4   5  15       15.72       13.67      3.22 o
  -5   6  15        0.11        1.88      5.09 o
  -4   6  15        1.24       -1.07      3.22 o
  -3   6  15        3.73        0.80      2.41 o
  -2   6  15        0.59        1.34      2.41 o
  -1   6  15        5.97        6.97      2.68 o
   0   6  15        0.36       -2.14      2.68 o
   1   6  15       62.36       69.97      5.09 o
   2   6  15       17.15       16.09      3.49 o
  -9   0  16       43.37       32.71      5.36 o
  -8   0  16        0.12        1.88      3.49 o
  -7   0  16      728.42      668.09     17.69 o
  -6   0  16       34.93       48.53      4.29 o
  -5   0  16      417.12      393.29     11.26 o
  -4   0  16      756.22      798.65     19.03 o
  -3   0  16      194.77      181.50      6.43 o
  -2   0  16      469.87      457.90     11.80 o
  -1   0  16       65.17       61.39      4.02 o
   0   0  16     1457.45     1395.97     30.03 o
   1   0  16     1735.83     1691.67     36.19 o
   2   0  16     1138.78     1175.06     26.54 o
   3   0  16       57.75       56.57      3.75 o
   4   0  16        4.63        5.90      2.41 o
   5   0  16        1.77        0.27      4.83 o
   6   0  16        4.03        2.14      6.43 o
  -8   1  16       30.63       32.17      3.22 o
  -7   1  16       85.97       74.26      4.02 o
  -6   1  16      146.86      134.05      4.56 o
  -5   1  16      620.08      605.62     11.26 o
  -4   1  16       28.90       28.15      2.68 o
  -3   1  16      394.87      377.74      8.85 o
  -2   1  16      443.00      446.38      9.65 o
  -1   1  16      417.85      430.02      9.38 o
   0   1  16      271.94      262.46      5.63 o
   1   1  16       88.77       83.65      2.95 o
   2   1  16      101.85       94.64      3.22 o
   3   1  16      383.79      394.10      8.31 o
   4   1  16       18.84       22.25      2.68 o
   5   1  16        3.47        1.88      2.41 o
   6   1  16      229.86      245.84      7.24 o
  -8   2  16       94.23       94.91      5.90 o
  -7   2  16        0.84       -0.54      2.68 o
  -6   2  16       35.91       37.80      3.49 o
  -5   2  16      171.42      154.15      5.63 o
  -4   2  16      284.09      258.98      7.24 o
  -3   2  16     1514.32     1390.60     25.20 o
  -2   2  16      167.56      144.77      4.83 o
  -1   2  16      722.36      697.31     12.06 o
   0   2  16      369.19      382.57      7.51 o
   1   2  16      344.87      348.25      8.58 o
   2   2  16        3.78        2.95      1.61 o
   3   2  16       41.23       38.07      2.95 o
   4   2  16      222.51      228.95      6.43 o
   5   2  16      197.14      195.44      6.17 o
  -8   3  16       78.45       87.67      5.90 o
  -7   3  16        7.01        9.12      3.22 o
  -6   3  16        3.82        0.54      2.41 o
  -5   3  16      367.52      358.44      9.38 o
  -4   3  16       17.38        8.04      2.41 o
  -3   3  16        5.32        4.29      1.88 o
  -2   3  16        0.84       -0.54      2.14 o
  -1   3  16       77.55       71.58      3.75 o
   0   3  16        6.23        6.43      2.14 o
   1   3  16       74.64       73.19      4.02 o
   2   3  16      108.59      113.67      4.83 o
   3   3  16      219.15      210.19      5.90 o
   4   3  16       82.65       90.62      4.83 o
   5   3  16        5.01        5.90      2.95 o
  -7   4  16       46.91       59.52      4.83 o
  -6   4  16       79.56       85.52      5.09 o
  -5   4  16        0.03        0.27      2.41 o
  -4   4  16       33.82       39.14      4.29 o
  -3   4  16       23.65       28.95      3.75 o
  -2   4  16       48.37       44.24      3.49 o
  -1   4  16      134.29      133.51      5.09 o
   0   4  16        5.84        4.83      2.14 o
   1   4  16       10.72        9.92      2.41 o
   2   4  16       85.76       92.49      4.83 o
   3   4  16        4.64        7.51      2.41 o
   4   4  16       64.71       68.63      4.29 o
  -6   5  16       17.71       23.32      4.29 o
  -5   5  16       12.57       23.06      4.02 o
  -4   5  16       54.83       66.49      5.63 o
  -3   5  16       11.86       13.67      3.22 o
  -2   5  16        6.47        2.41      1.88 o
  -1   5  16      104.99      102.95      4.83 o
   0   5  16       24.65       14.75      2.95 o
   1   5  16      265.35      260.86      8.04 o
   2   5  16        2.23       -0.80      2.68 o
   3   5  16        0.34       -1.88      2.95 o
  -4   6  16       13.82       19.03      4.02 o
  -3   6  16        5.98        2.41      2.68 o
  -2   6  16       44.03       52.55      4.29 o
  -1   6  16        5.45        5.36      2.95 o
   0   6  16      112.00      127.34      5.90 o
   1   6  16      152.44      166.75      6.70 o
  -8   1  17        3.74        1.34      2.95 o
  -7   1  17        1.96        0.80      2.68 o
  -6   1  17       19.62       24.66      2.68 o
  -5   1  17      235.17      217.96      6.70 o
  -4   1  17       18.49       15.01      2.14 o
  -3   1  17      242.05      235.65      6.70 o
  -2   1  17      590.11      590.34     12.33 o
  -1   1  17      999.70      972.65     18.77 o
   0   1  17      691.66      650.66     13.14 o
   1   1  17      437.02      419.03      8.31 o
   2   1  17      242.23      245.04      5.90 o
   3   1  17        0.13        0.80      2.14 o
   4   1  17      226.54      230.02      6.70 o
   5   1  17        6.30        6.97      2.68 o
  -8   2  17       16.12       29.22      4.02 o
  -7   2  17        5.10        7.51      2.95 o
  -6   2  17        8.08        8.31      2.41 o
  -5   2  17       10.83       11.26      2.41 o
  -4   2  17       74.39       68.36      5.09 o
  -3   2  17       71.00       82.57      4.02 o
  -2   2  17      332.80      312.60      8.04 o
  -1   2  17       18.42       14.75      2.14 o
   0   2  17      135.70      119.84      4.56 o
   1   2  17       28.26       31.64      2.95 o
   2   2  17       10.21        7.51      2.41 o
   3   2  17       54.58       61.39      3.75 o
   4   2  17        1.58        1.34      2.41 o
   5   2  17       17.17       17.69      3.22 o
  -7   3  17        8.55        8.04      2.68 o
  -6   3  17       15.04       13.67      2.95 o
  -5   3  17      148.46      149.06      5.63 o
  -4   3  17      113.65       99.19      4.56 o
  -3   3  17       15.30       13.40      2.41 o
  -2   3  17      226.72      207.24      7.77 o
  -1   3  17      166.50      161.12      6.70 o
   0   3  17        1.75        1.88      2.14 o
   1   3  17      176.61      186.33      6.17 o
   2   3  17      101.55      108.31      4.83 o
   3   3  17        0.22        1.07      2.41 o
   4   3  17       59.02       70.78      4.56 o
  -7   4  17        3.30        7.51      3.22 o
  -6   4  17       81.34       97.32      6.17 o
  -5   4  17       26.09       26.54      3.75 o
  -4   4  17       48.04       54.42      5.09 o
  -3   4  17       14.45        8.58      2.95 o
  -2   4  17       53.33       61.93      5.09 o
  -1   4  17        0.60        1.07      2.14 o
   0   4  17       10.85       16.35      2.68 o
   1   4  17       71.42       61.13      4.29 o
   2   4  17        2.68        5.90      2.68 o
   3   4  17      153.97      147.72      6.43 o
   4   4  17      108.05      110.45      5.63 o
  -5   5  17       30.28       24.13      4.29 o
  -4   5  17       32.43       41.29      4.83 o
  -3   5  17       18.41       20.11      3.75 o
  -2   5  17        0.13        1.07      2.41 o
  -1   5  17       71.87       86.33      5.09 o
   0   5  17        3.01        6.97      2.68 o
   1   5  17       24.73       20.91      3.22 o
   2   5  17       30.13       38.61      4.02 o
  -3   6  17      168.25      191.96      8.58 o
  -2   6  17        5.71        9.38      2.95 o
  -1   6  17        3.15        5.09      3.22 o
   0   6  17       18.48       18.23      3.75 o
  -8   0  18       19.80       15.01      4.56 o
  -7   0  18      252.24      256.30      9.65 o
  -6   0  18       11.92        3.49      3.22 o
  -5   0  18      116.17       99.73      5.36 o
  -4   0  18      363.36      349.86     10.46 o
  -3   0  18       47.89       42.90      3.75 o
  -2   0  18       83.64       70.78      4.56 o
  -1   0  18      210.02      214.48      7.24 o
   0   0  18      677.98      661.39     23.86 o
   1   0  18      657.62      624.12     22.79 o
   2   0  18     1150.83     1257.63     41.55 o
   3   0  18      164.89      169.70      7.51 o
   4   0  18       44.60       36.19      7.24 o
   5   0  18       50.03       58.98      9.12 o
  -8   1  18        9.70        8.58      3.49 o
  -7   1  18        0.68        0.54      2.95 o
  -6   1  18        4.19        2.41      2.41 o
  -5   1  18       10.17       11.53      2.41 o
  -4   1  18        1.39        2.41      1.88 o
  -3   1  18       63.86       57.10      3.75 o
  -2   1  18      181.47      187.93      5.90 o
  -1   1  18      310.67      307.24      7.77 o
   0   1  18       20.73       25.74      2.68 o
   1   1  18      156.28      157.64      5.36 o
   2   1  18      189.24      203.75      6.43 o
   3   1  18        9.81        9.65      2.41 o
   4   1  18      569.39      612.60     12.06 o
   5   1  18        6.21       10.46      2.95 o
  -7   2  18       17.01       14.48      3.22 o
  -6   2  18       12.90       10.19      2.68 o
  -5   2  18       14.97       18.77      2.68 o
  -4   2  18       10.71        4.02      2.14 o
  -3   2  18      580.00      536.99     11.80 o
  -2   2  18       30.58       26.27      2.68 o
  -1   2  18      239.31      252.54      7.24 o
   0   2  18      413.51      424.12     12.33 o
   1   2  18       63.28       64.61      4.02 o
   2   2  18       54.92       51.47      4.02 o
   3   2  18       81.14       94.37      5.09 o
   4   2  18      175.50      171.58      5.90 o
  -7   3  18       36.14       45.58      4.56 o
  -6   3  18        5.30        8.85      2.95 o
  -5   3  18        3.48        2.41      2.41 o
  -4   3  18       30.02       33.51      3.22 o
  -3   3  18       58.46       55.76      4.83 o
  -2   3  18      109.17      106.17      5.63 o
  -1   3  18      428.40      411.52     12.33 o
   0   3  18       17.59       14.21      2.68 o
   1   3  18       99.09       95.44      4.83 o
   2   3  18        0.07       -1.07      2.41 o
   3   3  18       29.64       35.66      4.02 o
   4   3  18        2.60        1.34      2.95 o
  -6   4  18        7.81        5.36      3.49 o
  -5   4  18        1.30       -0.27      2.95 o
  -4   4  18      116.36      120.11      6.43 o
  -3   4  18        2.54       -0.27      2.68 o
  -2   4  18        7.40        5.36      2.68 o
  -1   4  18       63.23       66.76      5.63 o
   0   4  18        2.74        8.04      2.68 o
   1   4  18      391.24      422.25     10.72 o
   2   4  18        0.01        4.29      2.68 o
   3   4  18      127.91      138.34      6.43 o
  -5   5  18        2.05        4.02      3.49 o
  -4   5  18       96.13      110.72      6.70 o
  -3   5  18       31.31       36.19      4.56 o
  -2   5  18      109.90      139.41      7.24 o
  -1   5  18       74.53       82.04      5.09 o
   0   5  18        1.43        4.02      2.95 o
   1   5  18        0.01        1.61      2.95 o
  -7   1  19       13.73       12.87      3.49 o
  -6   1  19       71.32       64.88      4.56 o
  -5   1  19       32.97       23.06      2.95 o
  -4   1  19        7.96        0.80      1.88 o
  -3   1  19       35.79       36.19      3.22 o
  -2   1  19       18.93       14.48      2.14 o
  -1   1  19      172.45      167.56      5.63 o
   0   1  19       24.61       13.67      2.41 o
   1   1  19        9.49        5.90      2.95 o
   2   1  19      614.71      613.13     13.40 o
   3   1  19      114.71      111.80      5.36 o
   4   1  19      372.06      399.46     10.72 o
  -7   2  19        5.32        7.77      3.22 o
  -6   2  19       55.14       60.05      4.56 o
  -5   2  19        2.06        1.07      2.41 o
  -4   2  19       39.40       30.03      3.22 o
  -3   2  19       11.37        9.12      2.41 o
  -2   2  19       78.54       57.37      3.75 o
  -1   2  19       22.14       17.69      2.95 o
   0   2  19       66.38       56.30      4.83 o
   1   2  19      196.65      198.66      7.77 o
   2   2  19        1.56        4.02      2.68 o
   3   2  19        5.47        0.80      2.95 o
   4   2  19      153.74      165.95      6.97 o
  -6   3  19       15.76       16.62      3.22 o
  -5   3  19      169.43      175.07      6.43 o
  -4   3  19        0.59       -0.27      2.41 o
  -3   3  19       28.82       26.01      3.49 o
  -2   3  19       45.25       57.37      4.83 o
  -1   3  19        0.54        0.80      2.41 o
   0   3  19       66.89       61.93      5.36 o
   1   3  19       36.05       42.63      3.75 o
   2   3  19       20.19       29.22      3.75 o
   3   3  19      123.13      131.10      6.17 o
  -5   4  19        0.01        2.14      3.22 o
  -4   4  19       41.12       53.62      5.36 o
  -3   4  19        5.90        6.70      2.95 o
  -2   4  19        0.00       -2.68      2.68 o
  -1   4  19        4.01        6.97      2.95 o
   0   4  19       89.95       95.17      6.17 o
   1   4  19        4.79        3.49      2.68 o
   2   4  19       72.06       73.19      5.09 o
  -3   5  19        1.07       -3.22      3.22 o
  -2   5  19       16.32       21.18      4.02 o
  -1   5  19       10.70       14.21      3.75 o
   0   5  19       37.39       41.82      4.29 o
  -7   0  20        3.79        5.63      5.36 o
  -6   0  20        1.72       11.26      5.09 o
  -5   0  20      123.88      147.18     10.19 o
  -4   0  20      119.17      122.52      9.38 o
  -3   0  20       63.09       57.10      6.97 o
  -2   0  20       47.14       43.43      6.70 o
  -1   0  20      165.76      143.43      9.38 o
   0   0  20      154.82      165.41     10.19 o
   1   0  20       87.76       71.85      7.51 o
   2   0  20      227.45      242.09     12.87 o
   4   0  20       88.40      112.60     10.46 o
  -7   1  20      198.66      210.19      7.77 o
  -6   1  20        8.19       13.40      2.95 o
  -5   1  20       40.22       40.48      3.75 o
  -4   1  20        8.77        6.70      2.41 o
  -3   1  20        0.37       -0.27      2.14 o
  -2   1  20       16.23       16.09      2.68 o
  -1   1  20        7.79        4.29      2.14 o
   0   1  20       33.25       30.83      2.95 o
   1   1  20      121.46      135.39      6.43 o
   2   1  20       43.19       34.85      5.90 o
   3   1  20       76.65       79.62      6.43 o
  -6   2  20      130.42      149.33      6.17 o
  -5   2  20        2.27        2.95      2.41 o
  -4   2  20       46.62       47.18      4.02 o
  -3   2  20      179.85      166.49      5.90 o
  -2   2  20       18.40       16.35      3.22 o
  -1   2  20       52.97       43.16      4.29 o
   0   2  20      131.92      143.43      6.70 o
   1   2  20       10.62        6.43      2.95 o
   2   2  20      106.30      123.06      6.70 o
   3   2  20       44.27       44.24      4.29 o
  -6   3  20        6.88        8.85      3.22 o
  -5   3  20       14.65        8.04      2.95 o
  -4   3  20        4.71        8.58      3.22 o
  -3   3  20        0.00       -1.34      2.41 o
  -2   3  20       37.79       36.19      4.29 o
  -1   3  20        0.13        0.00      2.68 o
   0   3  20       48.66       47.72      4.83 o
   1   3  20        2.04        5.63      3.22 o
   2   3  20      181.92      217.42      7.51 o
  -5   4  20       39.41       43.97      5.09 o
  -4   4  20       23.35       27.35      4.29 o
  -3   4  20       31.78       40.75      4.56 o
  -2   4  20       10.11        9.38      3.22 o
  -1   4  20       26.57       30.56      4.29 o
   0   4  20       82.78       96.51      6.97 o
   1   4  20      119.43      121.45      6.97 o
  -6   1  21        0.17       -2.68      2.68 o
  -5   1  21       27.70       41.29      3.75 o
  -4   1  21       75.23       65.41      4.29 o
  -3   1  21      189.52      228.15      7.24 o
  -2   1  21        4.36        1.61      2.41 o
  -1   1  21       33.89       26.54      3.75 o
   0   1  21        0.34        4.56      4.29 o
   1   1  21       39.87       37.80      6.43 o
   2   1  21       11.87        1.61      4.83 o
   3   1  21        2.53        1.34      5.36 o
  -6   2  21        1.16        0.80      2.95 o
  -5   2  21       17.09       16.35      3.22 o
  -4   2  21       38.45       37.80      3.75 o
  -3   2  21        5.13        5.90      2.41 o
  -2   2  21       21.21       16.35      3.22 o
  -1   2  21       44.48       42.36      4.29 o
   0   2  21       18.84       21.98      3.49 o
   1   2  21        2.57        1.07      3.22 o
   2   2  21        0.72        0.00      3.49 o
  -5   3  21        0.12       -0.27      2.95 o
  -4   3  21       57.55       65.95      5.90 o
  -3   3  21        0.28        0.27      2.95 o
  -2   3  21       82.15       84.45      6.17 o
  -1   3  21        8.20        8.31      3.22 o
   0   3  21       94.95      101.34      6.70 o
   1   3  21        1.08        1.34      3.49 o
  -3   4  21       24.10       26.81      4.29 o
  -2   4  21       42.39       58.71      5.63 o
  -1   4  21        0.02       -1.88      3.49 o
   0   4  21        9.44       11.53      3.75 o
  -6   0  22       15.08       13.67      6.17 o
  -5   0  22      576.88      672.11     27.08 o
  -4   0  22        1.33        6.17      5.36 o
  -3   0  22      214.89      289.81     14.75 o
  -2   0  22      115.60      116.62      9.12 o
  -1   0  22      145.38      171.85     10.72 o
   0   0  22       15.85       17.16      5.36 o
   1   0  22        0.17       -4.02      5.09 o
  -5   1  22       58.84       80.43      6.70 o
  -4   1  22       66.38       71.58      5.90 o
  -3   1  22       26.16       27.35      4.29 o
  -2   1  22       15.38        8.85      3.49 o
  -1   1  22        4.69        1.88      3.49 o
   0   1  22        9.55       10.46      5.09 o
   1   1  22        1.32        4.29      4.83 o
   2   1  22       74.26       72.39      9.12 o
  -5   2  22        2.83       -0.27      2.95 o
  -4   2  22        8.66       11.53      2.95 o
  -3   2  22        5.01        6.97      3.22 o
  -2   2  22        4.26        5.09      3.22 o
  -1   2  22       69.82       87.13      6.43 o
   0   2  22       15.60       12.87      3.49 o
   1   2  22       23.51       32.17      4.56 o
  -4   3  22       45.36       39.95      4.83 o
  -3   3  22       20.54       26.27      4.02 o
  -2   3  22        1.96       -2.14      3.22 o
  -1   3  22      159.12      187.93      8.31 o
   0   3  22       48.61       55.76      5.36 o
  -4   1  23       11.80       17.43      4.29 o
  -3   1  23      165.05      182.30      8.58 o
  -2   1  23       22.62       24.13      4.56 o
  -1   1  23       75.06       77.21      8.85 o
   0   1  23      129.67      131.10     10.46 o
  -4   2  23        1.31        3.75      3.75 o
  -3   2  23        0.61        1.88      3.22 o
  -2   2  23        3.63        1.34      3.22 o
  -1   2  23      117.58      147.72      7.77 o
   0   2  23        1.09       -0.54      3.75 o
  -3   0  24      105.12      159.52     11.53 o
  -2   0  24       20.37       15.01      5.90 o
  -1   0  24       72.41       90.08      9.65 o
  -2   1  24        0.07        6.43      5.90 o
 
